# Supplementary material for: Serum Metabonomics Reveals Key Metabolites in Different Types of Childhood Short Stature
Source: Front Pharmacol. 2022 May 5;13:818952. doi: 10.3389/fphar.2022.818952 (PMC9117746; doi:10.3389/fphar.2022.818952)
Supplement: Supplementary file 1 [file Table1.XLSX]

## Sheet:  Potential markers 
Metabolites	KEGG	Freq	ID Annotation	ID	m/z	Retention time (min)	Ion mode	VIP	P-value	adj.P-value	average(N)	average(A)	average(B)	N1	N2	N3	N4	N5	N6	N7	N8	N9	N10	N11	N12	N13	N14	N15	N16	N17	N18	N19	N20	N21	N22	N23	N24	N25	N26	N27	N28	N29	N30	A1	A2	A3	A4	A5	A6
Hypoxanthine	C00262	1	hsa00230	626	137.046	0.988	pos	2.65813	0.000209252	0.00300551	322723	546077	522827	411974	372590	339509	392840	311325	167373	314404	153648	177274	427980	260074	358241	175151	175168	177106	455636	325556	421431	395608	330409	539556	335690	329149	253396	369013	318884	436510	327396	367110	261695	382803	518443	867080	405110	460515	636458
Sphinganine	C00836	2	hsa04071|hsa00600	2656	302.307	13.036	pos	1.53483	0.000140862	0.00231201	376869	464941	424868	360655	352687	405329	396469	409141	395824	392423	428088	426790	372815	533195	391281	307182	253491	325190	331391	492603	318448	491388	371519	391333	300125	396043	372274	365055	347400	336686	321531	345106	374597	524531	687785	474413	551940	378739	422589
Uric acid	C00366	1	hsa00230	932	169.036	0.979	pos	5.01783	1.20225e-08	9.86646e-07	611920	742443	1.01705e+06	349356	421126	399943	350953	795030	505110	536627	807225	760980	549028	612479	490529	499862	551872	395221	738983	411715	926124	583550	850657	443116	693214	576890	458559	809029	622932	787870	826679	993697	609237	904969	472356	487126	588308	359516	763743
Benzoic acid	C00539			169	121.029	1.224	neg	1.7341	6.06744e-06	0.000203229	520644	654175	508846	498641	448932	597684	527590	531184	514607	520007	489206	447272	626639	533130	410774	381537	494384	391126	435386	633776	570535	696389	562643	422206	491283	590861	491210	480713	498459	555488	635749	654294	487600	531950	585762	657308	731377	612955	714692
capsidiol	C09627			1465	219.176	10.82	pos	1.61827	0.00015266	0.00245985	26933.4	66979.9	73998.4	25962	20392	24845	27282	16782	17792	10243	20818	13776	18618	25107	34509	29932	30059	30692	18165	44785	35250	25468	35703	67192	30063	15285	35093	20896	16157	33766	33097	20645	29627	255570	208119	159277	130536	28420	73703
Diphenoxylate	C07872			6597	453.248	5.049	pos	1.03397	5.03464e-06	0.000177075	32125.2	13660.1	8220.76	13437	13454	6306	22039	18596	34800	19722	12742	35829	10000	27987	15109	18329	10558	57073	45432	18730	35537	18386	95270	27267	87742	92128	36334	44189	60786	26884	13579	30528	14982	12597	4358	27141	16878	13611	5283
Stearamide	C13846			2321	284.289	16.554	pos	3.10451	1.33614e-08	1.02799e-06	123399	321758	292365	94173	77249	81573	299333	73992	81853	150779	71304	73016	98691	66041	150797	87713	115492	83134	638520	133829	85853	139802	50767	334739	63761	84152	72566	118787	64852	54057	85562	76226	93346	363582	320684	327241	787073	192077	883446
Levetiracetam	C07841			951	171.114	1.073	pos	2.36367	5.83896e-10	7.18776e-08	102398	73050.9	25256.8	121733	107759	115595	86127	37678	79507	57302	62824	63010	73460	98908	52381	53530	48109	65933	98046	77393	205741	145624	118980	88076	153494	279227	84684	131272	130466	117742	145909	115620	55809	61411	122077	89678	88385	134375	65765
Nonanoic acid	C01601			288	157.124	10.017	neg	1.25261	2.55341e-05	0.000593067	108677	121471	143666	69642	75794	117940	103179	86760	71212	128101	118729	114465	122664	115864	73468	84939	115233	116939	192544	120603	155715	110600	130733	106849	92569	95702	120921	93345	120875	80463	107902	118811	97753	107508	138584	106937	120677	133680	129797
Leu Ala Thr Lys				5987	432.284	5.891	pos	5.9996	0.0214751	0.0878267	4.57829e+06	7.3442e+06	5.93727e+06	1230305	1476121	12145725	2102301	1351207	1074043	9147272	2572758	1239277	1762642	9672494	2263540	2339008	2658198	2596772	9440896	8091197	11677768	11229197	11157590	1783952	1714135	1333698	1656590	1678834	7586348	1111375	7237652	6695548	1322165	1446508	2879159	5066156	8523084	3008022	7842206
(R)-MG132				7410	476.309	6.251	pos	5.72859	0.0197937	0.0823179	4.54059e+06	7.16264e+06	5.89776e+06	1627958	1974999	11542571	2004226	1342086	1079614	8824480	2816992	1283979	2155410	8484560	2299067	2312630	2503759	2455672	10009035	8209984	11398135	9614640	10460841	2206091	2000846	1374201	1505278	1809973	7737754	1264942	7236990	7203626	1477300	1222726	3409200	5291502	8726428	2805101	7726214
Palmitic amide				1897	256.267	15.655	pos	5.6189	1.90376e-08	1.30232e-06	388670	1.02872e+06	960279	242232	305579	358344	459373	302246	235264	541130	246487	254525	286679	241505	336277	282808	384794	269942	2413405	301625	298528	399811	184871	960916	231076	329310	245415	362863	187230	216189	234644	263182	283855	1093697	913111	913884	2837290	527947	2666314
Lys Leu Gln				4660	388.255	5.484	pos	5.32614	0.00888681	0.0492778	3.33055e+06	5.60646e+06	4.5392e+06	830276	952920	9005156	1625908	1029646	774957	6855332	1823132	908972	1577582	7501036	1501420	1766272	1720738	1719545	7819340	5320694	8025092	7462454	6787213	1299939	1295130	1001598	1438753	1306594	5929078	873211	5894538	4957540	912467	1224734	2483062	3554804	6208842	2283118	6466339
N,N"-Dicyclohexylurea				1550	225.198	12.466	pos	5.27652	0.000848326	0.00849016	781612	769880	74604.5	70088	1245475	3552784	1420260	505513	1258205	1178969	726261	509695	929612	1809670	1500986	1043878	1665569	1343966	851738	1518669	118224	33749	81177	453710	90079	85777	131587	129788	71909	249829	121541	116371	633277	1576193	84335	1504661	896647	62390	169929
Linoleic Acid-biotin				9333	521.349	14.309	pos	5.07795	0.0429697	0.140307	8.59644e+06	9.74716e+06	8.54407e+06	9823692	9143556	10418176	4566028	7677554	6712361	10808859	5905894	7720286	8319798	8917654	7859044	8632439	8590752	11521232	7085036	8711310	6568010	13179514	8303822	9293230	11217524	11162278	10464156	7233298	5756479	10191159	6175436	7243908	8690778	5356473	13171240	10382705	9935117	13203905	10591017
FA 18:1+1O				1125	297.244	14.359	neg	2.91643	0.0465623	0.149656	386813	525628	655630	114551	144919	484813	648461	225592	300183	149671	143102	141086	600988	425758	1083162	317546	177167	370737	451107	176821	224695	370765	274583	538323	821295	437507	908953	549842	102500	403735	396004	117832	502678	246065	139868	143629	169385	704743	177483
Aspidocarpine				4259	371.226	5.488	pos	4.76655	0.0128682	0.0636494	2.55786e+06	4.38983e+06	3.5285e+06	527831	623434	6758016	1027652	705136	440850	5662210	1393162	542757	950905	6055631	1070076	1215222	1358816	1090879	6098294	4197854	7468062	6645561	4790970	851456	785790	607556	854003	816566	4444562	482389	5101362	3611586	557155	703632	1662614	2847013	4666578	1606768	5182260
W123				1169	305.197	15.28	neg	4.68496	0.000280718	0.00363751	2.21537e+06	1.36697e+06	1.55604e+06	1629380	1768106	997601	2463394	3956999	4158318	1487535	1198790	748999	4410664	1624514	3970844	1959882	1393874	1377855	2633021	1291780	1774863	537494	1339032	3759326	3160085	3059016	1399372	3187640	688282	2682400	679126	4033586	3089349	936053	1677671	1591833	1842409	1647351	1860974
Acitretin				3138	327.197	5.026	pos	4.36412	0.0134692	0.0651817	2.36304e+06	3.87183e+06	3.14268e+06	451999	601884	6410281	1244321	665482	556037	4792245	1299939	623791	1138183	5474546	1150711	1272222	1231463	1219520	5667169	4047170	5307831	5334488	5241798	903218	987428	660085	1152796	817028	3749440	573482	4027714	3479301	809648	809280	1657939	2354739	4417607	1779817	4280382
Prednisolone_Tebutate				6822	459.281	6.255	pos	4.08269	0.0358065	0.123814	1.74505e+06	2.83741e+06	2.2383e+06	364165	511888	4989646	501112	372595	271130	3731344	910309	342602	660154	3738659	678975	796518	744579	659313	4519608	2730309	5167804	4537152	4153180	662310	531440	410624	438354	497485	3200814	305087	3086597	2474455	363318	302741	1072169	1704625	3210366	970905	3129576
Arg Lys Glu				5980	432.261	5.894	pos	3.69094	0.0215766	0.0879498	1.54328e+06	2.55861e+06	2.00357e+06	298857	379441	3651119	609387	495077	487479	3134437	824209	358916	796930	3956408	715306	722914	952849	705733	3416544	2207298	3626952	3495945	4008120	590299	443192	355256	599863	512591	2940893	344356	3144870	1873644	649490	792516	846789	1970517	3166677	1054796	2139718
2-{5-[2-({2-[5-(2-Hydroxybutyl)tetrahydro-2-furanyl]propanoyl}oxy)butyl]tetrahydro-2-furanyl}propanoic acid				5400	415.263	5.895	pos	3.59609	0.0411829	0.13628	1.72619e+06	2.81358e+06	2.35916e+06	359070	478208	5419982	564530	421179	288545	3509830	766029	370122	540967	3651568	676589	815301	774048	723912	3981353	3435020	4961446	4558176	3871342	580363	455234	404507	444982	466167	3053184	336165	2772656	2825645	279526	286470	1019167	1536331	3271058	1036752	3249998
FENDILINE				2943	316.208	4.816	pos	3.56087	2.03334e-08	1.31739e-06	670778	638929	465375	642559	821587	679299	887018	541126	885392	499920	621709	404807	564581	602831	567596	612191	665253	792401	688197	769346	582351	609203	624695	543578	784748	852896	609331	826230	581982	758411	657172	831173	615763	770751	781034	719449	695668	661596	577493
Thr Val Leu Thr Ser				9241	520.292	8.533	pos	3.39646	0.00601048	0.0374372	247213	122610	4582.72	58184	399127	2486570	178776	61360	204723	365454	105017	257241	392537	706526	289087	163917	421069	233441	199293	481156	5076	1602	12416	118107	5343	3484	17354	10675	8341	39450	29703	13733	147636	113616	7937	401710	274948	10131	23747
&amp;alpha;-Tocotrienol				2083	423.328	16.774	neg	3.21802	7.81991e-05	0.00145749	873675	1.46009e+06	907006	164623	122281	1242730	310683	259661	310599	2521180	1612601	648716	1731432	1296947	341528	1110786	1433358	1496857	838332	1246392	1018978	880548	1787497	310389	307755	278609	1537659	279385	1148183	271232	589354	832643	279298	2778907	1354932	1285974	1408650	1665547	1618471
Malyngamide J				12820	608.378	7.146	pos	3.18038	0.0118297	0.0604246	1.47229e+06	2.19954e+06	1.8136e+06	871637	1291407	3135244	1045260	569317	510385	2113549	777706	532553	872330	2449396	774146	903815	876001	746252	2179508	2391066	3424800	2548989	3200231	1202272	937448	697315	511995	985784	2408030	685336	2382542	2479842	664483	628599	1134419	1898899	2496058	1300796	2152396
Lys Leu Thr Ala Ala				8507	503.311	6.578	pos	3.1226	0.0324609	0.114976	1.16921e+06	1.90446e+06	1.55434e+06	350691	502389	3425192	429038	300688	237109	2221679	563191	245444	477070	2324933	472234	576157	562603	491848	2721590	1975696	3445870	3283855	2407068	496061	395119	300912	294685	381894	1913357	244871	2141603	1693372	200170	273142	804538	1195595	2087685	546570	1800358
Arachidonic Acid methyl ester				3007	319.262	16.766	pos	1.78149	1.09846e-05	0.000329806	141460	87402.6	75884	167292	145851	68493	216237	48729	129926	79415	181963	115502	109263	34143	179966	151812	118725	171190	47975	70669	305893	162662	310663	114163	125275	121309	101032	222590	293167	117156	216935	65678	50126	66308	126395	94363	80321	121631	92800
Pirimicarb				1687	239.149	3.789	pos	1.74768	0.00685695	0.0415808	595934	878982	771875	189931	200812	1539415	639177	203059	250602	916305	309192	213875	398100	922914	488301	321974	280274	348872	1308971	731073	1090796	1085788	1136040	426597	484432	322779	660271	376304	775076	276077	908362	686669	385976	261300	368228	491597	904698	507365	807858
Arg Ala Glu Lys				8502	503.3	6.58	pos	2.81001	0.0274502	0.104617	1.00997e+06	1.66127e+06	1.37407e+06	321900	468305	2600193	390015	252040	229693	2351971	419227	195128	411148	2059264	376202	481923	478434	406173	2274621	1914810	2921130	2631446	2134127	296621	321910	232043	236587	330654	1590519	268462	1872472	1592885	239103	242762	683045	1079035	1625812	442616	1521607
AG-17				2296	283.177	4.471	pos	2.72962	0.00562231	0.0362729	1.0355e+06	1.67197e+06	1402599	225976	273176	2761675	810115	284762	288470	1900894	556009	298679	560921	2184518	637195	544678	532258	571574	2298278	1296857	2297445	2111873	2121921	532467	722428	410965	848998	459573	1400298	364881	1856670	1461875	449533	387754	665613	958389	2099206	836133	1490696
(&amp;plusmn;)12-HETE				1286	319.225	13.326	neg	1.70414	0.0114329	0.0588866	64580.3	125264	154304	100065	72772	75056	37089	24085	33676	29230	29072	49073	93736	53182	145380	101193	37841	44992	95823	57433	52793	126596	59579	94186	39516	50760	56032	93461	37000	63092	78859	29413	76424	263657	93813	57588	45334	199081	410613
Arg Lys Leu				5446	416.287	5.484	pos	2.3799	0.019218	0.0807289	1.39897e+06	2.01154e+06	1.93356e+06	559399	690393	2028837	635711	748801	558937	3046004	1236491	580955	935701	1944186	883282	1135948	875603	1041998	2542079	2554551	3261345	3313974	1630930	733167	777495	575697	639600	791913	2225324	587516	2593974	2389087	450054	539586	1320613	1767907	1389039	1202895	2629269
Ile Phe Val Lys				2956	504.308	14.276	neg	2.37254	0.0212368	0.0871415	1.07623e+06	1.27316e+06	1.02135e+06	852948	662775	1697377	515698	1014480	960187	1294744	864701	712732	1257403	1529720	919603	1131551	1263759	1325321	946469	936012	794544	1383938	987150	1345444	1138410	1352590	1545317	959743	454511	1280519	597940	1002726	1558706	990949	1824118	1183630	1537946	2019620	1204890
(&amp;plusmn;)12(13)-EpOME				1104	295.222	13.749	neg	1.65735	0.00363548	0.0271229	87878.4	125080	155602	62075	51765	95053	83716	43679	28509	72008	75314	30034	116815	99355	244526	75505	43842	86097	90933	62060	58418	117173	109282	70067	113772	100560	173261	142638	45725	72886	100267	56873	114145	108425	46043	63528	75994	114733	60285
Lys Pro Lys				4295	372.255	5.024	pos	2.20334	0.0315752	0.113652	1.48394e+06	2.06359e+06	1.94417e+06	448012	643429	2130688	690745	667943	629506	3043982	1187732	567144	969663	2293458	919909	1047629	978726	1207616	2860097	2932218	2999072	3180384	1838147	845113	948857	621449	824559	771766	2601162	613938	2664268	2789042	601888	618712	1422945	1664820	1660950	1353175	2383437
TEGASEROD				2651	302.2	3.307	pos	2.19803	2.56611e-10	3.9486e-08	142697	127818	75130.8	152610	167955	183303	283321	88600	198724	97652	160005	88089	108288	127459	125905	101453	94431	176021	166140	167388	198947	117766	149587	95231	133905	121154	145798	188765	156602	107490	138863	116785	122682	147858	162028	152211	151185	151459	118170
Thr Arg Leu				4682	389.248	5.488	pos	2.18164	0.00732266	0.0433375	503248	866563	682533	124606	156654	1404434	227132	148858	130650	966070	270340	121353	248555	1279602	226162	263628	268308	260979	1117900	918382	1182822	1118464	975884	174718	186919	128568	207214	164105	778294	136359	957048	790463	162983	211214	376582	584514	925701	324548	857521
N-Fructosyl isoleucine				2475	294.148	1.193	pos	1.97431	0.000215113	0.00300913	144724	35137.4	51362.3	34807	73221	41017	111188	19190	16831	9827	26308	14373	45204	47700	45824	29342	67820	53274	44408	32726	307371	152819	512679	25399	258406	187084	29780	489782	523209	331178	297698	472863	40407	50738	25730	39427	40930	21983	34503
Parabanic acid				130	112.995	0.775	neg	1.9413	7.51141e-07	2.98276e-05	109249	87350.5	53705.8	33373	92880	121936	147905	141399	71950	48246	59742	97051	88766	168096	137581	88005	161315	36781	187809	112312	180537	90628	80704	114977	122067	108216	34524	137169	128016	142988	147349	61154	133990	124272	87645	113179	134263	93147	70315
Phosphatidylcholine lyso 16:0				3573	554.349	14.518	neg	1.49865	0.0425921	0.139444	682265	924397	683118	628320	651658	1064492	355824	594959	588626	811410	558128	362639	1128211	735249	783809	672931	1092167	800220	509733	552586	554076	721597	745052	845441	661201	684846	802020	578251	258673	767366	392014	590196	976265	713921	959403	715967	1066836	960821	1036990
Gly Leu Arg Val Phe				12265	591.35	7.14	pos	1.48861	0.0330983	0.11608	310840	461290	387456	158892	235920	732556	155819	100879	74517	572244	132560	92799	169616	572231	170497	162490	133528	154712	615398	425666	816132	751155	565928	247707	181837	121674	98149	172391	522169	122382	563917	420735	80699	80716	178565	363746	499934	234046	479630
Ala Asn Glu				3248	333.147	9.001	pos	1.47985	0.0250038	0.0970968	144170	107515	67595.9	121794	106517	73048	811600	30762	59782	54541	96722	72023	57442	68752	106938	153806	69171	190138	60312	86433	508462	95212	429069	31775	107246	146537	108182	187273	149999	118425	81628	29115	112410	297000	99447	71848	64485	59504	91409
9,10-DiHOME				1251	313.237	11.854	neg	1.70608	0.000829682	0.00837163	38011	77176.5	106866	29631	9469	29008	37038	12843	11234	23540	21710	14070	64690	35378	135601	21896	8568	24912	59447	18605	19090	39852	15176	41146	69761	38653	153287	47421	7024	29738	63308	11659	46576	32792	25765	28882	28158	78528	21643
Zacopride				2791	310.128	2.041	pos	1.42968	0.00033815	0.00416262	74746.2	22095.2	26608.7	19391	46406	27526	77508	9134	11091	3217	14719	6152	17066	21798	21582	16809	36710	24823	23979	7538	170558	71189	260190	12896	128298	123181	21259	318575	207159	168434	152543	203465	19189	32004	16986	25940	21848	13864	18621
32:6(14Z,17Z,20Z,23Z,26Z,29Z)				2547	467.379	15.113	neg	1.67638	0.00882828	0.0492778	374056	382219	295820	261232	306733	447681	502004	414801	284401	608281	270309	201648	331245	286239	463648	311929	392043	317191	601747	318191	288072	292521	434447	394423	390310	364476	453665	412825	450196	476459	245476	368948	330527	479719	479305	581248	315874	457243	408597
Docosahexaenoic Acid ethyl ester				3925	357.275	13.84	pos	1.6627	0.00252139	0.0204199	283337	145647	186918	76522	171769	296456	452113	184869	149625	561570	72067	581601	714189	406524	141571	618355	334548	122626	196405	82421	98624	666478	310922	124584	638856	94050	97291	257481	207387	326066	150731	57306	307101	304859	145000	218147	128956	115790	194435
Thr Glu Leu Lys				7938	490.28	6.374	pos	1.39028	0.00455834	0.0319947	38651.1	67077.7	86813.9	9624	13074	54599	120806	9373	24318	6461	9227	11541	74707	33288	123891	10024	6617	12987	47658	8432	15460	30511	16091	37818	87654	33671	122229	73114	10999	24046	71186	14145	45981	13116	10996	8798	18596	97937	7303
6-hydroxy buspirone				5067	402.237	5.606	pos	1.62251	0.0220619	0.0887524	73423.3	117124	146189	12299	17085	115120	256861	18388	34776	11026	11342	20336	108989	56835	267501	18017	12991	21443	94931	14838	20346	58762	23136	84680	168520	59650	258321	136035	20459	54539	102642	15807	107023	21511	11671	13640	23789	194806	10892
Thiothixene				6282	444.176	13.717	pos	1.33526	1.99777e-05	0.000512344	37074	19855.5	454.914	9779	66801	85525	29380	37814	86675	77592	52339	65357	77156	48790	62825	66318	85444	84747	36340	90061	446	505	577	22079	602	616	1140	1551	381	6417	3343	2727	8892	15191	1629	59979	21782	491	9952
N'-(2,4-Dimethylphenyl)-N-methylformamidine				890	163.126	9.084	pos	1.28229	1.52484e-10	3.75416e-08	33260.1	21818.7	10704.4	9302	22176	46034	70933	34304	24254	30920	29888	30668	27231	50647	46033	31676	57123	35950	49935	33966	26217	15453	27665	24277	19171	41046	10448	34606	21320	35702	30485	37754	42619	33832	11316	24919	45004	11579	23505
2-Aminobiphenyl				944	170.095	13.653	pos	1.52776	2.25737e-10	3.9486e-08	83524.1	64998.9	51036.5	44368	71886	113894	95838	84351	81743	102973	98445	82619	90999	102754	106799	77691	91257	104178	86937	91811	66287	38508	77013	97222	67932	69918	45865	98629	62631	88916	71722	99039	93497	75945	50536	49117	89328	46628	63113
D-Cathinone				768	150.093	6.868	pos	1.52298	8.03672e-10	8.99382e-08	59671.9	32756.2	21102.2	25168	55435	85774	132328	61815	77145	66044	81545	78548	65875	44853	88641	49531	64358	93824	75682	63424	22710	20428	23984	54995	32103	64162	20791	66156	28177	79704	33083	43981	89892	67384	16489	31543	72853	21877	20954
2,6-Dimethylpyridine				318	107.085	0.978	pos	1.26655	0.000240858	0.00318813	138766	125338	103447	177539	166322	156153	169384	202239	186959	193433	110902	91950	93153	135547	179608	101214	91141	194921	122105	98351	129053	111100	132336	136162	101539	157991	114506	168430	146476	164818	153279	82099	94272	104024	187718	97749	161276	102551	186089
Ser Lys Phe				4475	381.214	11.764	pos	1.0833	1.69799e-05	0.000475052	9754.73	24560	33445.4	6355	5953	14360	12652	11925	13618	4499	7464	4836	7387	7317	10248	7089	6786	13718	8272	18754	4753	7637	8932	28699	14503	3561	14091	3829	12803	4883	7544	11897	8277	40844	48254	53784	64917	12161	21029
Moricizine sulfoxide				6281	444.162	13.714	pos	1.24692	1.66987e-05	0.000475052	31834.9	17655	480.241	6890	47879	78039	25707	33622	70026	68076	46949	55252	74455	41776	52364	73081	73184	60346	32595	69446	282	107	716	17644	478	488	1354	602	221	5917	3761	2267	11524	15474	646	57422	20290	503	10323
Glu Gln Gly				3246	333.142	8.498	pos	1.45392	0.0140828	0.0662911	116464	79116.1	47075.1	103803	77563	57220	688483	17389	56328	46147	65101	49007	38200	53307	78779	120031	51679	152015	57396	52235	384950	59984	423778	29420	93342	85352	101970	150966	132380	95851	64546	15597	91090	237003	64955	55335	56891	48379	73486
Kifunensine				1635	233.076	10.822	pos	1.24513	2.55088e-05	0.000593067	31719.9	18720.7	898.552	5789	60153	114484	60786	19056	65951	62933	45542	32880	36858	59694	50587	54837	80430	58289	22105	58531	1186	201	1506	17708	1280	3890	3671	2239	972	6675	3941	1786	17636	25541	1469	33206	35584	557	5503
(R)-(+)-2-Pyrrolidone-5-carboxylic acid				546	130.05	1.026	pos	1.42408	0.00549164	0.0358522	300242	303488	254736	354526	401330	322635	362874	191524	307003	297140	283307	300420	298252	365747	300270	265626	196928	319310	317163	336672	261543	346858	267580	391366	283162	302506	314807	330114	225913	320771	274074	185143	282705	278775	332705	354771	357708	279774	279507
Trp Ile Lys				6356	446.271	4.274	pos	1.40356	4.24596e-05	0.000916979	41286	21911.9	3173.45	19358	45721	235719	92170	28288	50510	45831	71489	63766	59004	65073	34196	58752	77193	82216	41568	46535	3574	4204	7697	26938	8869	3140	10390	5610	4306	8025	7787	3431	27219	58511	1910	94194	48557	3012	4166
11&amp;beta;-13,14-dihydro-15-keto PGF2&amp;alpha;				3356	337.243	13.478	pos	1.19058	0.00245484	0.020146	33936	45601.9	67048.7	28845	24472	38171	33931	12999	16023	22880	22134	38920	49032	15150	88223	57556	10109	30068	42958	25052	23064	48776	10881	41643	57110	47810	42228	50017	11712	36063	51461	14097	26695	22046	34070	17740	12697	56388	23303
Eicosanoyl-EA				3909	356.35	13.754	pos	1.34246	8.47096e-08	4.96559e-06	82393.3	124707	115228	90860	68472	107433	86143	88937	104587	72488	72522	121314	99048	79125	83201	69207	61485	90832	82416	78260	75409	154618	78384	85758	67782	84192	57678	80962	83723	65414	47755	72070	61724	96624	141552	133968	160639	106862	128187
Ranolazine				5794	428.255	4.887	pos	1.16551	7.73447e-05	0.00145749	26535.5	15099.4	1855.62	8255	48636	151239	53517	12284	48713	41934	24964	31676	33779	62414	34381	27100	39538	33164	25095	53084	805	1530	2874	13827	2643	947	4778	3162	1860	5915	4063	2923	20966	17029	1286	50054	36732	2389	1949
Rhynchophylline				4579	385.209	5.603	pos	1.13812	0.0132628	0.064788	33993.3	60795	71349.8	5822	8703	60934	96809	7753	17803	6268	5353	10671	54434	28402	118822	9501	6000	9541	47950	6378	14252	30985	11171	42464	76112	29236	113816	51405	8898	22590	63453	7447	46826	8621	3480	6071	11400	96721	6590
1-naphthonitrile				804	154.064	3.196	pos	1.27311	2.36626e-07	1.23865e-05	53387.6	34148.4	29288.7	16424	40682	61337	68290	42559	34407	50677	38596	33613	46286	66570	56995	27604	51857	46806	66674	55459	76075	42955	38556	45201	60112	86683	10289	95128	64257	81586	74727	84564	36660	32636	13029	45876	57189	19168	16856
Curvulinic acid; (2-Acetyl-3,5-dihydroxyphenyl)acetic acid				1365	211.052	12.474	pos	1.26688	7.10815e-07	2.92106e-05	51063.2	38047.2	25231.7	21234	28313	62997	90669	51474	38856	57137	48048	37717	47661	81225	64248	58668	96606	47271	53771	52926	57097	16197	33184	47532	46799	61386	7933	60372	50689	57095	52892	50779	51121	57651	10620	42835	63198	16475	19678
Methylergonovine				3492	340.213	7.624	pos	1.09739	0.00802118	0.0461259	228187	325046	292619	247770	349441	444229	217406	104010	100650	294460	113421	100228	137302	348863	152594	118190	128864	130484	295250	292462	398225	349100	418770	259361	223669	114190	125333	241468	288003	165661	300552	278327	107317	94586	133703	311847	377987	250766	234852
Val Ile Asp Lys				7339	474.299	6.024	pos	1.23548	0.0225562	0.0900362	29647.9	37272.2	60087.8	8663	14510	16605	54977	13521	18299	5682	5883	11923	46763	8693	134356	6279	5499	13404	30001	5394	7181	17163	6464	54626	97202	37106	101824	74959	8379	29823	25128	7600	21529	5674	5047	6410	3633	77884	2541
Cyanazine				1713	241.101	12.121	pos	1.08144	2.11577e-09	1.86037e-07	29230.8	20230.3	12535.2	13200	20155	35575	46855	30852	26284	34964	30468	22298	27494	42642	36551	35850	51299	28620	33173	30573	34772	10247	15566	26680	24512	32579	4602	29167	27114	31421	30980	34123	28309	32246	7768	23118	27113	8640	11922
N-Fructosyl phenylalanine				3150	328.14	2.014	pos	1.24577	0.000189911	0.00288618	55722.5	16276	20359.4	17061	35463	22165	45950	5649	8068	4689	10384	3879	13632	20421	16815	14423	26719	24162	20321	12665	133984	55963	190329	8921	94114	87168	16243	213298	153081	126463	126193	147235	16216	21927	12610	19479	20669	10835	16424
(S)-HDAC-42				1220	311.141	6.558	neg	1.04381	0.0267239	0.102743	174497	222395	226820	196851	193585	267586	154798	115398	72720	156008	73361	215900	351920	180590	236912	144559	367083	121025	275381	148162	173034	195454	122541	286766	83616	92784	171065	150331	60240	88427	198868	172967	166985	249950	231011	194228	232514	242172	189597
DESMETHYL MIRTAZAPINE				1847	252.146	1.698	pos	1.02949	3.02724e-05	0.000677551	18805	10397.9	658.069	6424	27572	104082	33290	10061	31163	30431	17192	17932	25961	48251	22476	19251	23905	21911	24127	39284	742	803	2877	10520	734	606	2435	2241	1196	5536	3388	2821	26938	12964	1294	33972	24894	954	2367
Arg Phe Val				5595	421.267	7.938	pos	1.21106	0.0323347	0.114976	352216	483421	451032	587859	821021	426366	5059	128498	176006	367728	200961	188797	235173	493455	315698	216726	203725	276940	333979	387988	342142	405500	664013	571571	473039	343202	221435	534955	354897	319282	365001	351791	253675	181143	270039	476569	495667	465634	266201
Lys Pro His				4477	381.225	11.768	pos	1.13717	1.94044e-05	0.000508231	10508.4	26390.1	36975.1	7212	6057	15428	15184	12103	12425	3638	9230	5984	7315	7674	11159	7751	6856	14199	9564	19338	5711	8846	10311	32571	15499	5067	15299	6538	13687	3530	8900	10646	7531	39131	50407	53109	79721	15970	24517
Lys Ser Gln Lys				7946	490.298	6.299	pos	1.18287	0.00579785	0.0367072	30792.1	59498.6	68213.4	7511	11218	47742	91937	10997	16110	11715	8742	12584	41056	18002	117609	9631	2026	12231	29337	12363	16884	23622	17921	36943	74552	39315	91833	73978	15168	16404	16510	16747	23074	8557	12305	5192	12511	93399	10272
Thr Asn Phe Asp				8148	496.195	12.662	pos	1.03284	1.1162e-06	4.29389e-05	19589.1	9399.26	441.655	14056	25644	57151	21224	13329	38187	40899	29869	25562	31289	27982	26802	31672	42425	40280	19213	43960	643	269	436	12228	56	674	1123	1032	532	4095	2377	939	33726	11935	1376	40867	11316	577	2913
34:6(16Z,19Z,22Z,25Z,28Z,31Z)				2857	495.408	16.674	neg	1.02743	0.00041556	0.00487195	61319.8	62674.6	37910.3	14875	43334	40465	69265	63151	78500	107831	38207	30111	60090	61137	79762	68223	43441	38013	109505	67573	65474	16684	94318	59465	67643	58332	111157	75295	37127	70133	24539	64353	81592	109413	58698	74601	67975	50489	93672
N-Fructosyl tyrosine				3651	344.135	1.062	pos	1.03618	8.74643e-05	0.00151646	36448.5	10253.1	12072.8	8627	25341	9741	21166	9536	8415	2686	9219	3477	13617	11643	13032	11893	16940	14403	11195	9311	111720	33478	105518	6221	68729	55904	9501	137858	113449	84249	55392	99366	11827	12765	7169	8672	8896	6911	9473
4-Acetamidoantipyrine				1779	246.122	4.46	pos	1.12666	1.90429e-08	1.30232e-06	32954.1	28297.3	12608.8	32330	32380	38983	38637	14430	21854	20650	25143	21176	20624	27095	23813	23147	23588	35792	19947	27845	62582	38427	43919	26591	64367	70749	37768	34230	31622	36809	39240	30368	24518	30638	45071	37527	48534	44016	17580
Glycerophospho-N-Arachidonoyl Ethanolamine				2913	500.276	14.012	neg	1.01201	0.0329093	0.115886	283558	343704	290009	298198	201273	469393	146255	236043	263026	265180	202796	215352	286427	397188	253213	310086	427932	312761	216228	333830	178465	297811	407989	440899	235733	315411	331611	176936	93644	294242	156525	317992	424308	332961	457810	339297	490263	424245	312737
N,N-diisopropyl-3-nitrobenzamide				1838	251.129	13.011	pos	1.04185	0.0137119	0.0656491	142091	102018	110089	91792	70453	89397	206682	100498	39192	130074	101445	77580	143486	152053	99552	156300	84557	71924	125631	92737	253301	93908	200114	163924	168639	243813	101820	181143	192173	176959	140191	336345	177037	68903	96137	85771	127787	92015	78242
(1aS,2R,6R,7R,7aR,7bR)-1a-Isopropenyl-7,7a-dimethyl-1a,2,4,5,6,7,7a,7b-octahydronaphtho[1,2-b]oxirene-2,6-diol				1841	251.165	13.501	pos	1.06566	0.0128189	0.0636494	69559.4	122895	113376	99311	139243	74706	87559	70668	75110	60886	51601	37566	57580	44710	46894	54616	64815	80823	36192	86439	48325	55074	70121	181697	82709	39756	54635	61838	102854	43466	51393	85781	40413	126129	248926	446142	251143	126723	318266
Phe Ala Asn Lys				7514	479.272	7.759	pos	1.02106	0.0010673	0.0101848	30606.4	51467.7	62457.1	33040	47989	34486	1136	11619	17921	25518	16952	14766	44461	29384	72043	13958	12256	15638	33539	22566	35142	21822	36273	51320	46634	25579	44052	70864	33628	22506	43490	19770	19841	11108	10221	24574	22694	60878	11388
[truncated: 54 more columns]

## Sheet: volcano
m/z	Retention time (min)	Ion mode	Metabolites	VIP	P-value	adj.P-value	average(N)	average(A)	average(B)	N1	N2	N3	N4	N5	N6	N7	N8	N9	N10	N11	N12	N13	N14	N15	N16	N17	N18	N19	N20	N21	N22	N23	N24	N25	N26	N27	N28	N29	N30	A1	A2	A3	A4	A5	A6	A7	A8	A9	A10
432.284	5.891	pos	Leu Ala Thr Lys	5.9996	0.0214751	0.0878267	4.57829e+06	7.3442e+06	5.93727e+06	1230305	1476121	12145725	2102301	1351207	1074043	9147272	2572758	1239277	1762642	9672494	2263540	2339008	2658198	2596772	9440896	8091197	11677768	11229197	11157590	1783952	1714135	1333698	1656590	1678834	7586348	1111375	7237652	6695548	1322165	1446508	2879159	5066156	8523084	3008022	7842206	8533731	6841206	4577808	9926010
476.309	6.251	pos	(R)-MG132	5.72859	0.0197937	0.0823179	4.54059e+06	7.16264e+06	5.89776e+06	1627958	1974999	11542571	2004226	1342086	1079614	8824480	2816992	1283979	2155410	8484560	2299067	2312630	2503759	2455672	10009035	8209984	11398135	9614640	10460841	2206091	2000846	1374201	1505278	1809973	7737754	1264942	7236990	7203626	1477300	1222726	3409200	5291502	8726428	2805101	7726214	8616684	7127246	4976550	10636991
256.267	15.655	pos	Palmitic amide	5.6189	1.90376e-08	1.30232e-06	388670	1.02872e+06	960279	242232	305579	358344	459373	302246	235264	541130	246487	254525	286679	241505	336277	282808	384794	269942	2413405	301625	298528	399811	184871	960916	231076	329310	245415	362863	187230	216189	234644	263182	283855	1093697	913111	913884	2837290	527947	2666314	632820	905444	1065797	890068
388.255	5.484	pos	Lys Leu Gln	5.32614	0.00888681	0.0492778	3.33055e+06	5.60646e+06	4.5392e+06	830276	952920	9005156	1625908	1029646	774957	6855332	1823132	908972	1577582	7501036	1501420	1766272	1720738	1719545	7819340	5320694	8025092	7462454	6787213	1299939	1295130	1001598	1438753	1306594	5929078	873211	5894538	4957540	912467	1224734	2483062	3554804	6208842	2283118	6466339	6639252	4980246	3470574	7460161
225.198	12.466	pos	N,N"-Dicyclohexylurea	5.27652	0.000848326	0.00849016	781612	769880	74604.5	70088	1245475	3552784	1420260	505513	1258205	1178969	726261	509695	929612	1809670	1500986	1043878	1665569	1343966	851738	1518669	118224	33749	81177	453710	90079	85777	131587	129788	71909	249829	121541	116371	633277	1576193	84335	1504661	896647	62390	169929	155930	2986724	109501	51818
521.349	14.309	pos	Linoleic Acid-biotin	5.07795	0.0429697	0.140307	8.59644e+06	9.74716e+06	8.54407e+06	9823692	9143556	10418176	4566028	7677554	6712361	10808859	5905894	7720286	8319798	8917654	7859044	8632439	8590752	11521232	7085036	8711310	6568010	13179514	8303822	9293230	11217524	11162278	10464156	7233298	5756479	10191159	6175436	7243908	8690778	5356473	13171240	10382705	9935117	13203905	10591017	11140074	10124822	10185933	14113761
169.036	0.979	pos	Uric acid	5.01783	1.20225e-08	9.86646e-07	611920	742443	1.01705e+06	349356	421126	399943	350953	795030	505110	536627	807225	760980	549028	612479	490529	499862	551872	395221	738983	411715	926124	583550	850657	443116	693214	576890	458559	809029	622932	787870	826679	993697	609237	904969	472356	487126	588308	359516	763743	567854	535373	428219	499865
371.226	5.488	pos	Aspidocarpine	4.76655	0.0128682	0.0636494	2.55786e+06	4.38983e+06	3.5285e+06	527831	623434	6758016	1027652	705136	440850	5662210	1393162	542757	950905	6055631	1070076	1215222	1358816	1090879	6098294	4197854	7468062	6645561	4790970	851456	785790	607556	854003	816566	4444562	482389	5101362	3611586	557155	703632	1662614	2847013	4666578	1606768	5182260	5880997	4520174	2815216	5958837
305.197	15.28	neg	W123	4.68496	0.000280718	0.00363751	2.21537e+06	1.36697e+06	1.55604e+06	1629380	1768106	997601	2463394	3956999	4158318	1487535	1198790	748999	4410664	1624514	3970844	1959882	1393874	1377855	2633021	1291780	1774863	537494	1339032	3759326	3160085	3059016	1399372	3187640	688282	2682400	679126	4033586	3089349	936053	1677671	1591833	1842409	1647351	1860974	1615371	1356267	617552	1658473
327.197	5.026	pos	Acitretin	4.36412	0.0134692	0.0651817	2.36304e+06	3.87183e+06	3.14268e+06	451999	601884	6410281	1244321	665482	556037	4792245	1299939	623791	1138183	5474546	1150711	1272222	1231463	1219520	5667169	4047170	5307831	5334488	5241798	903218	987428	660085	1152796	817028	3749440	573482	4027714	3479301	809648	809280	1657939	2354739	4417607	1779817	4280382	4660424	3358621	1950156	5215562
459.281	6.255	pos	Prednisolone_Tebutate	4.08269	0.0358065	0.123814	1.74505e+06	2.83741e+06	2.2383e+06	364165	511888	4989646	501112	372595	271130	3731344	910309	342602	660154	3738659	678975	796518	744579	659313	4519608	2730309	5167804	4537152	4153180	662310	531440	410624	438354	497485	3200814	305087	3086597	2474455	363318	302741	1072169	1704625	3210366	970905	3129576	3726983	3305604	1882921	4181360
432.261	5.894	pos	Arg Lys Glu	3.69094	0.0215766	0.0879498	1.54328e+06	2.55861e+06	2.00357e+06	298857	379441	3651119	609387	495077	487479	3134437	824209	358916	796930	3956408	715306	722914	952849	705733	3416544	2207298	3626952	3495945	4008120	590299	443192	355256	599863	512591	2940893	344356	3144870	1873644	649490	792516	846789	1970517	3166677	1054796	2139718	3289374	2475001	1244184	2229406
415.263	5.895	pos	2-{5-[2-({2-[5-(2-Hydroxybutyl)tetrahydro-2-furanyl]propanoyl}oxy)butyl]tetrahydro-2-furanyl}propanoic acid	3.59609	0.0411829	0.13628	1.72619e+06	2.81358e+06	2.35916e+06	359070	478208	5419982	564530	421179	288545	3509830	766029	370122	540967	3651568	676589	815301	774048	723912	3981353	3435020	4961446	4558176	3871342	580363	455234	404507	444982	466167	3053184	336165	2772656	2825645	279526	286470	1019167	1536331	3271058	1036752	3249998	3714284	2751005	1813840	4923735
316.208	4.816	pos	FENDILINE	3.56087	2.03334e-08	1.31739e-06	670778	638929	465375	642559	821587	679299	887018	541126	885392	499920	621709	404807	564581	602831	567596	612191	665253	792401	688197	769346	582351	609203	624695	543578	784748	852896	609331	826230	581982	758411	657172	831173	615763	770751	781034	719449	695668	661596	577493	665810	662440	894808	550915
520.292	8.533	pos	Thr Val Leu Thr Ser	3.39646	0.00601048	0.0374372	247213	122610	4582.72	58184	399127	2486570	178776	61360	204723	365454	105017	257241	392537	706526	289087	163917	421069	233441	199293	481156	5076	1602	12416	118107	5343	3484	17354	10675	8341	39450	29703	13733	147636	113616	7937	401710	274948	10131	23747	27549	333762	27592	1597
423.328	16.774	neg	&amp;alpha;-Tocotrienol	3.21802	7.81991e-05	0.00145749	873675	1.46009e+06	907006	164623	122281	1242730	310683	259661	310599	2521180	1612601	648716	1731432	1296947	341528	1110786	1433358	1496857	838332	1246392	1018978	880548	1787497	310389	307755	278609	1537659	279385	1148183	271232	589354	832643	279298	2778907	1354932	1285974	1408650	1665547	1618471	1552714	1760334	583879	1192161
608.378	7.146	pos	Malyngamide J	3.18038	0.0118297	0.0604246	1.47229e+06	2.19954e+06	1.8136e+06	871637	1291407	3135244	1045260	569317	510385	2113549	777706	532553	872330	2449396	774146	903815	876001	746252	2179508	2391066	3424800	2548989	3200231	1202272	937448	697315	511995	985784	2408030	685336	2382542	2479842	664483	628599	1134419	1898899	2496058	1300796	2152396	2607070	1745681	1544409	2550247
503.311	6.578	pos	Lys Leu Thr Ala Ala	3.1226	0.0324609	0.114976	1.16921e+06	1.90446e+06	1.55434e+06	350691	502389	3425192	429038	300688	237109	2221679	563191	245444	477070	2324933	472234	576157	562603	491848	2721590	1975696	3445870	3283855	2407068	496061	395119	300912	294685	381894	1913357	244871	2141603	1693372	200170	273142	804538	1195595	2087685	546570	1800358	2649756	1956330	1256703	3030798
284.289	16.554	pos	Stearamide	3.10451	1.33614e-08	1.02799e-06	123399	321758	292365	94173	77249	81573	299333	73992	81853	150779	71304	73016	98691	66041	150797	87713	115492	83134	638520	133829	85853	139802	50767	334739	63761	84152	72566	118787	64852	54057	85562	76226	93346	363582	320684	327241	787073	192077	883446	214313	316962	368578	243163
297.244	14.359	neg	FA 18:1+1O	2.91643	0.0465623	0.149656	386813	525628	655630	114551	144919	484813	648461	225592	300183	149671	143102	141086	600988	425758	1083162	317546	177167	370737	451107	176821	224695	370765	274583	538323	821295	437507	908953	549842	102500	403735	396004	117832	502678	246065	139868	143629	169385	704743	177483	1515727	270642	373695	805406
503.3	6.58	pos	Arg Ala Glu Lys	2.81001	0.0274502	0.104617	1.00997e+06	1.66127e+06	1.37407e+06	321900	468305	2600193	390015	252040	229693	2351971	419227	195128	411148	2059264	376202	481923	478434	406173	2274621	1914810	2921130	2631446	2134127	296621	321910	232043	236587	330654	1590519	268462	1872472	1592885	239103	242762	683045	1079035	1625812	442616	1521607	2608160	1819985	1043402	2655603
283.177	4.471	pos	AG-17	2.72962	0.00562231	0.0362729	1.0355e+06	1.67197e+06	1402599	225976	273176	2761675	810115	284762	288470	1900894	556009	298679	560921	2184518	637195	544678	532258	571574	2298278	1296857	2297445	2111873	2121921	532467	722428	410965	848998	459573	1400298	364881	1856670	1461875	449533	387754	665613	958389	2099206	836133	1490696	2302858	1464144	1047058	2319304
137.046	0.988	pos	Hypoxanthine	2.65813	0.000209252	0.00300551	322723	546077	522827	411974	372590	339509	392840	311325	167373	314404	153648	177274	427980	260074	358241	175151	175168	177106	455636	325556	421431	395608	330409	539556	335690	329149	253396	369013	318884	436510	327396	367110	261695	382803	518443	867080	405110	460515	636458	538043	245089	670215	389039
416.287	5.484	pos	Arg Lys Leu	2.3799	0.019218	0.0807289	1.39897e+06	2.01154e+06	1.93356e+06	559399	690393	2028837	635711	748801	558937	3046004	1236491	580955	935701	1944186	883282	1135948	875603	1041998	2542079	2554551	3261345	3313974	1630930	733167	777495	575697	639600	791913	2225324	587516	2593974	2389087	450054	539586	1320613	1767907	1389039	1202895	2629269	2695133	2285775	1835081	3104020
504.308	14.276	neg	Ile Phe Val Lys	2.37254	0.0212368	0.0871415	1.07623e+06	1.27316e+06	1.02135e+06	852948	662775	1697377	515698	1014480	960187	1294744	864701	712732	1257403	1529720	919603	1131551	1263759	1325321	946469	936012	794544	1383938	987150	1345444	1138410	1352590	1545317	959743	454511	1280519	597940	1002726	1558706	990949	1824118	1183630	1537946	2019620	1204890	1669624	1256546	901484	2216766
171.114	1.073	pos	Levetiracetam	2.36367	5.83896e-10	7.18776e-08	102398	73050.9	25256.8	121733	107759	115595	86127	37678	79507	57302	62824	63010	73460	98908	52381	53530	48109	65933	98046	77393	205741	145624	118980	88076	153494	279227	84684	131272	130466	117742	145909	115620	55809	61411	122077	89678	88385	134375	65765	151996	54430	127359	103617
372.255	5.024	pos	Lys Pro Lys	2.20334	0.0315752	0.113652	1.48394e+06	2.06359e+06	1.94417e+06	448012	643429	2130688	690745	667943	629506	3043982	1187732	567144	969663	2293458	919909	1047629	978726	1207616	2860097	2932218	2999072	3180384	1838147	845113	948857	621449	824559	771766	2601162	613938	2664268	2789042	601888	618712	1422945	1664820	1660950	1353175	2383437	2532517	2133886	1558970	3069350
302.2	3.307	pos	TEGASEROD	2.19803	2.56611e-10	3.9486e-08	142697	127818	75130.8	152610	167955	183303	283321	88600	198724	97652	160005	88089	108288	127459	125905	101453	94431	176021	166140	167388	198947	117766	149587	95231	133905	121154	145798	188765	156602	107490	138863	116785	122682	147858	162028	152211	151185	151459	118170	182691	139965	185736	137104
389.248	5.488	pos	Thr Arg Leu	2.18164	0.00732266	0.0433375	503248	866563	682533	124606	156654	1404434	227132	148858	130650	966070	270340	121353	248555	1279602	226162	263628	268308	260979	1117900	918382	1182822	1118464	975884	174718	186919	128568	207214	164105	778294	136359	957048	790463	162983	211214	376582	584514	925701	324548	857521	946152	731532	471497	999096
294.148	1.193	pos	N-Fructosyl isoleucine	1.97431	0.000215113	0.00300913	144724	35137.4	51362.3	34807	73221	41017	111188	19190	16831	9827	26308	14373	45204	47700	45824	29342	67820	53274	44408	32726	307371	152819	512679	25399	258406	187084	29780	489782	523209	331178	297698	472863	40407	50738	25730	39427	40930	21983	34503	28766	66688	39383	13676
112.995	0.775	neg	Parabanic acid	1.9413	7.51141e-07	2.98276e-05	109249	87350.5	53705.8	33373	92880	121936	147905	141399	71950	48246	59742	97051	88766	168096	137581	88005	161315	36781	187809	112312	180537	90628	80704	114977	122067	108216	34524	137169	128016	142988	147349	61154	133990	124272	87645	113179	134263	93147	70315	67780	114666	79257	50226
319.262	16.766	pos	Arachidonic Acid methyl ester	1.78149	1.09846e-05	0.000329806	141460	87402.6	75884	167292	145851	68493	216237	48729	129926	79415	181963	115502	109263	34143	179966	151812	118725	171190	47975	70669	305893	162662	310663	114163	125275	121309	101032	222590	293167	117156	216935	65678	50126	66308	126395	94363	80321	121631	92800	96589	176587	103066	134624
239.149	3.789	pos	Pirimicarb	1.74768	0.00685695	0.0415808	595934	878982	771875	189931	200812	1539415	639177	203059	250602	916305	309192	213875	398100	922914	488301	321974	280274	348872	1308971	731073	1090796	1085788	1136040	426597	484432	322779	660271	376304	775076	276077	908362	686669	385976	261300	368228	491597	904698	507365	807858	1196335	739676	636297	1128822
121.029	1.224	neg	Benzoic acid	1.7341	6.06744e-06	0.000203229	520644	654175	508846	498641	448932	597684	527590	531184	514607	520007	489206	447272	626639	533130	410774	381537	494384	391126	435386	633776	570535	696389	562643	422206	491283	590861	491210	480713	498459	555488	635749	654294	487600	531950	585762	657308	731377	612955	714692	641475	619759	707182	550576
313.237	11.854	neg	9,10-DiHOME	1.70608	0.000829682	0.00837163	38011	77176.5	106866	29631	9469	29008	37038	12843	11234	23540	21710	14070	64690	35378	135601	21896	8568	24912	59447	18605	19090	39852	15176	41146	69761	38653	153287	47421	7024	29738	63308	11659	46576	32792	25765	28882	28158	78528	21643	297712	30968	50920	113611
319.225	13.326	neg	(&amp;plusmn;)12-HETE	1.70414	0.0114329	0.0588866	64580.3	125264	154304	100065	72772	75056	37089	24085	33676	29230	29072	49073	93736	53182	145380	101193	37841	44992	95823	57433	52793	126596	59579	94186	39516	50760	56032	93461	37000	63092	78859	29413	76424	263657	93813	57588	45334	199081	410613	153323	91700	93863	240754
467.379	15.113	neg	32:6(14Z,17Z,20Z,23Z,26Z,29Z)	1.67638	0.00882828	0.0492778	374056	382219	295820	261232	306733	447681	502004	414801	284401	608281	270309	201648	331245	286239	463648	311929	392043	317191	601747	318191	288072	292521	434447	394423	390310	364476	453665	412825	450196	476459	245476	368948	330527	479719	479305	581248	315874	457243	408597	284412	439871	190906	340566
357.275	13.84	pos	Docosahexaenoic Acid ethyl ester	1.6627	0.00252139	0.0204199	283337	145647	186918	76522	171769	296456	452113	184869	149625	561570	72067	581601	714189	406524	141571	618355	334548	122626	196405	82421	98624	666478	310922	124584	638856	94050	97291	257481	207387	326066	150731	57306	307101	304859	145000	218147	128956	115790	194435	187106	187585	81829	93905
295.222	13.749	neg	(&amp;plusmn;)12(13)-EpOME	1.65735	0.00363548	0.0271229	87878.4	125080	155602	62075	51765	95053	83716	43679	28509	72008	75314	30034	116815	99355	244526	75505	43842	86097	90933	62060	58418	117173	109282	70067	113772	100560	173261	142638	45725	72886	100267	56873	114145	108425	46043	63528	75994	114733	60285	247226	88505	91579	129646
402.237	5.606	pos	6-hydroxy buspirone	1.62251	0.0220619	0.0887524	73423.3	117124	146189	12299	17085	115120	256861	18388	34776	11026	11342	20336	108989	56835	267501	18017	12991	21443	94931	14838	20346	58762	23136	84680	168520	59650	258321	136035	20459	54539	102642	15807	107023	21511	11671	13640	23789	194806	10892	382668	16087	132962	146746
219.176	10.82	pos	capsidiol	1.61827	0.00015266	0.00245985	26933.4	66979.9	73998.4	25962	20392	24845	27282	16782	17792	10243	20818	13776	18618	25107	34509	29932	30059	30692	18165	44785	35250	25468	35703	67192	30063	15285	35093	20896	16157	33766	33097	20645	29627	255570	208119	159277	130536	28420	73703	74953	121691	8432	21231
302.307	13.036	pos	Sphinganine	1.53483	0.000140862	0.00231201	376869	464941	424868	360655	352687	405329	396469	409141	395824	392423	428088	426790	372815	533195	391281	307182	253491	325190	331391	492603	318448	491388	371519	391333	300125	396043	372274	365055	347400	336686	321531	345106	374597	524531	687785	474413	551940	378739	422589	391282	391173	599582	392153
170.095	13.653	pos	2-Aminobiphenyl	1.52776	2.25737e-10	3.9486e-08	83524.1	64998.9	51036.5	44368	71886	113894	95838	84351	81743	102973	98445	82619	90999	102754	106799	77691	91257	104178	86937	91811	66287	38508	77013	97222	67932	69918	45865	98629	62631	88916	71722	99039	93497	75945	50536	49117	89328	46628	63113	60085	103759	59689	44844
150.093	6.868	pos	D-Cathinone	1.52298	8.03672e-10	8.99382e-08	59671.9	32756.2	21102.2	25168	55435	85774	132328	61815	77145	66044	81545	78548	65875	44853	88641	49531	64358	93824	75682	63424	22710	20428	23984	54995	32103	64162	20791	66156	28177	79704	33083	43981	89892	67384	16489	31543	72853	21877	20954	19228	56099	20303	15690
554.349	14.518	neg	Phosphatidylcholine lyso 16:0	1.49865	0.0425921	0.139444	682265	924397	683118	628320	651658	1064492	355824	594959	588626	811410	558128	362639	1128211	735249	783809	672931	1092167	800220	509733	552586	554076	721597	745052	845441	661201	684846	802020	578251	258673	767366	392014	590196	976265	713921	959403	715967	1066836	960821	1036990	1180663	685006	615380	1055534
591.35	7.14	pos	Gly Leu Arg Val Phe	1.48861	0.0330983	0.11608	310840	461290	387456	158892	235920	732556	155819	100879	74517	572244	132560	92799	169616	572231	170497	162490	133528	154712	615398	425666	816132	751155	565928	247707	181837	121674	98149	172391	522169	122382	563917	420735	80699	80716	178565	363746	499934	234046	479630	746210	392363	398659	614390
333.147	9.001	pos	Ala Asn Glu	1.47985	0.0250038	0.0970968	144170	107515	67595.9	121794	106517	73048	811600	30762	59782	54541	96722	72023	57442	68752	106938	153806	69171	190138	60312	86433	508462	95212	429069	31775	107246	146537	108182	187273	149999	118425	81628	29115	112410	297000	99447	71848	64485	59504	91409	92307	106027	85083	44549
333.142	8.498	pos	Glu Gln Gly	1.45392	0.0140828	0.0662911	116464	79116.1	47075.1	103803	77563	57220	688483	17389	56328	46147	65101	49007	38200	53307	78779	120031	51679	152015	57396	52235	384950	59984	423778	29420	93342	85352	101970	150966	132380	95851	64546	15597	91090	237003	64955	55335	56891	48379	73486	61867	72547	55594	30377
310.128	2.041	pos	Zacopride	1.42968	0.00033815	0.00416262	74746.2	22095.2	26608.7	19391	46406	27526	77508	9134	11091	3217	14719	6152	17066	21798	21582	16809	36710	24823	23979	7538	170558	71189	260190	12896	128298	123181	21259	318575	207159	168434	152543	203465	19189	32004	16986	25940	21848	13864	18621	19041	37343	33481	3600
130.05	1.026	pos	(R)-(+)-2-Pyrrolidone-5-carboxylic acid	1.42408	0.00549164	0.0358522	300242	303488	254736	354526	401330	322635	362874	191524	307003	297140	283307	300420	298252	365747	300270	265626	196928	319310	317163	336672	261543	346858	267580	391366	283162	302506	314807	330114	225913	320771	274074	185143	282705	278775	332705	354771	357708	279774	279507	418612	311634	421879	309028
446.271	4.274	pos	Trp Ile Lys	1.40356	4.24596e-05	0.000916979	41286	21911.9	3173.45	19358	45721	235719	92170	28288	50510	45831	71489	63766	59004	65073	34196	58752	77193	82216	41568	46535	3574	4204	7697	26938	8869	3140	10390	5610	4306	8025	7787	3431	27219	58511	1910	94194	48557	3012	4166	5628	48349	3657	3096
490.28	6.374	pos	Thr Glu Leu Lys	1.39028	0.00455834	0.0319947	38651.1	67077.7	86813.9	9624	13074	54599	120806	9373	24318	6461	9227	11541	74707	33288	123891	10024	6617	12987	47658	8432	15460	30511	16091	37818	87654	33671	122229	73114	10999	24046	71186	14145	45981	13116	10996	8798	18596	97937	7303	215135	13458	69992	86792
356.35	13.754	pos	Eicosanoyl-EA	1.34246	8.47096e-08	4.96559e-06	82393.3	124707	115228	90860	68472	107433	86143	88937	104587	72488	72522	121314	99048	79125	83201	69207	61485	90832	82416	78260	75409	154618	78384	85758	67782	84192	57678	80962	83723	65414	47755	72070	61724	96624	141552	133968	160639	106862	128187	100735	119504	184781	122481
444.176	13.717	pos	Thiothixene	1.33526	1.99777e-05	0.000512344	37074	19855.5	454.914	9779	66801	85525	29380	37814	86675	77592	52339	65357	77156	48790	62825	66318	85444	84747	36340	90061	446	505	577	22079	602	616	1140	1551	381	6417	3343	2727	8892	15191	1629	59979	21782	491	9952	2220	57506	1879	583
163.126	9.084	pos	N'-(2,4-Dimethylphenyl)-N-methylformamidine	1.28229	1.52484e-10	3.75416e-08	33260.1	21818.7	10704.4	9302	22176	46034	70933	34304	24254	30920	29888	30668	27231	50647	46033	31676	57123	35950	49935	33966	26217	15453	27665	24277	19171	41046	10448	34606	21320	35702	30485	37754	42619	33832	11316	24919	45004	11579	23505	11743	40685	15998	10943
154.064	3.196	pos	1-naphthonitrile	1.27311	2.36626e-07	1.23865e-05	53387.6	34148.4	29288.7	16424	40682	61337	68290	42559	34407	50677	38596	33613	46286	66570	56995	27604	51857	46806	66674	55459	76075	42955	38556	45201	60112	86683	10289	95128	64257	81586	74727	84564	36660	32636	13029	45876	57189	19168	16856	35599	47534	23875	17195
211.052	12.474	pos	Curvulinic acid; (2-Acetyl-3,5-dihydroxyphenyl)acetic acid	1.26688	7.10815e-07	2.92106e-05	51063.2	38047.2	25231.7	21234	28313	62997	90669	51474	38856	57137	48048	37717	47661	81225	64248	58668	96606	47271	53771	52926	57097	16197	33184	47532	46799	61386	7933	60372	50689	57095	52892	50779	51121	57651	10620	42835	63198	16475	19678	26290	56145	28860	16051
107.085	0.978	pos	2,6-Dimethylpyridine	1.26655	0.000240858	0.00318813	138766	125338	103447	177539	166322	156153	169384	202239	186959	193433	110902	91950	93153	135547	179608	101214	91141	194921	122105	98351	129053	111100	132336	136162	101539	157991	114506	168430	146476	164818	153279	82099	94272	104024	187718	97749	161276	102551	186089	100988	180785	90643	156588
157.124	10.017	neg	Nonanoic acid	1.25261	2.55341e-05	0.000593067	108677	121471	143666	69642	75794	117940	103179	86760	71212	128101	118729	114465	122664	115864	73468	84939	115233	116939	192544	120603	155715	110600	130733	106849	92569	95702	120921	93345	120875	80463	107902	118811	97753	107508	138584	106937	120677	133680	129797	113948	120564	127433	120205
444.162	13.714	pos	Moricizine sulfoxide	1.24692	1.66987e-05	0.000475052	31834.9	17655	480.241	6890	47879	78039	25707	33622	70026	68076	46949	55252	74455	41776	52364	73081	73184	60346	32595	69446	282	107	716	17644	478	488	1354	602	221	5917	3761	2267	11524	15474	646	57422	20290	503	10323	2364	53763	2504	496
328.14	2.014	pos	N-Fructosyl phenylalanine	1.24577	0.000189911	0.00288618	55722.5	16276	20359.4	17061	35463	22165	45950	5649	8068	4689	10384	3879	13632	20421	16815	14423	26719	24162	20321	12665	133984	55963	190329	8921	94114	87168	16243	213298	153081	126463	126193	147235	16216	21927	12610	19479	20669	10835	16424	6157	29770	25548	7003
233.076	10.822	pos	Kifunensine	1.24513	2.55088e-05	0.000593067	31719.9	18720.7	898.552	5789	60153	114484	60786	19056	65951	62933	45542	32880	36858	59694	50587	54837	80430	58289	22105	58531	1186	201	1506	17708	1280	3890	3671	2239	972	6675	3941	1786	17636	25541	1469	33206	35584	557	5503	2292	53295	2076	488
474.299	6.024	pos	Val Ile Asp Lys	1.23548	0.0225562	0.0900362	29647.9	37272.2	60087.8	8663	14510	16605	54977	13521	18299	5682	5883	11923	46763	8693	134356	6279	5499	13404	30001	5394	7181	17163	6464	54626	97202	37106	101824	74959	8379	29823	25128	7600	21529	5674	5047	6410	3633	77884	2541	76173	5064	81709	39650
421.267	7.938	pos	Arg Phe Val	1.21106	0.0323347	0.114976	352216	483421	451032	587859	821021	426366	5059	128498	176006	367728	200961	188797	235173	493455	315698	216726	203725	276940	333979	387988	342142	405500	664013	571571	473039	343202	221435	534955	354897	319282	365001	351791	253675	181143	270039	476569	495667	465634	266201	693483	167916	555329	354094
337.243	13.478	pos	11&amp;beta;-13,14-dihydro-15-keto PGF2&amp;alpha;	1.19058	0.00245484	0.020146	33936	45601.9	67048.7	28845	24472	38171	33931	12999	16023	22880	22134	38920	49032	15150	88223	57556	10109	30068	42958	25052	23064	48776	10881	41643	57110	47810	42228	50017	11712	36063	51461	14097	26695	22046	34070	17740	12697	56388	23303	138056	30496	39985	89847
490.298	6.299	pos	Lys Ser Gln Lys	1.18287	0.00579785	0.0367072	30792.1	59498.6	68213.4	7511	11218	47742	91937	10997	16110	11715	8742	12584	41056	18002	117609	9631	2026	12231	29337	12363	16884	23622	17921	36943	74552	39315	91833	73978	15168	16404	16510	16747	23074	8557	12305	5192	12511	93399	10272	155187	12520	79018	78972
428.255	4.887	pos	Ranolazine	1.16551	7.73447e-05	0.00145749	26535.5	15099.4	1855.62	8255	48636	151239	53517	12284	48713	41934	24964	31676	33779	62414	34381	27100	39538	33164	25095	53084	805	1530	2874	13827	2643	947	4778	3162	1860	5915	4063	2923	20966	17029	1286	50054	36732	2389	1949	5491	34478	3428	1931
385.209	5.603	pos	Rhynchophylline	1.13812	0.0132628	0.064788	33993.3	60795	71349.8	5822	8703	60934	96809	7753	17803	6268	5353	10671	54434	28402	118822	9501	6000	9541	47950	6378	14252	30985	11171	42464	76112	29236	113816	51405	8898	22590	63453	7447	46826	8621	3480	6071	11400	96721	6590	204241	8579	71758	84793
381.225	11.768	pos	Lys Pro His	1.13717	1.94044e-05	0.000508231	10508.4	26390.1	36975.1	7212	6057	15428	15184	12103	12425	3638	9230	5984	7315	7674	11159	7751	6856	14199	9564	19338	5711	8846	10311	32571	15499	5067	15299	6538	13687	3530	8900	10646	7531	39131	50407	53109	79721	15970	24517	31026	33257	3458	17272
246.122	4.46	pos	4-Acetamidoantipyrine	1.12666	1.90429e-08	1.30232e-06	32954.1	28297.3	12608.8	32330	32380	38983	38637	14430	21854	20650	25143	21176	20624	27095	23813	23147	23588	35792	19947	27845	62582	38427	43919	26591	64367	70749	37768	34230	31622	36809	39240	30368	24518	30638	45071	37527	48534	44016	17580	42262	18574	30531	35591
340.213	7.624	pos	Methylergonovine	1.09739	0.00802118	0.0461259	228187	325046	292619	247770	349441	444229	217406	104010	100650	294460	113421	100228	137302	348863	152594	118190	128864	130484	295250	292462	398225	349100	418770	259361	223669	114190	125333	241468	288003	165661	300552	278327	107317	94586	133703	311847	377987	250766	234852	501445	203733	327847	369915
381.214	11.764	pos	Ser Lys Phe	1.0833	1.69799e-05	0.000475052	9754.73	24560	33445.4	6355	5953	14360	12652	11925	13618	4499	7464	4836	7387	7317	10248	7089	6786	13718	8272	18754	4753	7637	8932	28699	14503	3561	14091	3829	12803	4883	7544	11897	8277	40844	48254	53784	64917	12161	21029	30568	30799	2367	16280
241.101	12.121	pos	Cyanazine	1.08144	2.11577e-09	1.86037e-07	29230.8	20230.3	12535.2	13200	20155	35575	46855	30852	26284	34964	30468	22298	27494	42642	36551	35850	51299	28620	33173	30573	34772	10247	15566	26680	24512	32579	4602	29167	27114	31421	30980	34123	28309	32246	7768	23118	27113	8640	11922	13482	35256	13479	9248
251.165	13.501	pos	(1aS,2R,6R,7R,7aR,7bR)-1a-Isopropenyl-7,7a-dimethyl-1a,2,4,5,6,7,7a,7b-octahydronaphtho[1,2-b]oxirene-2,6-diol	1.06566	0.0128189	0.0636494	69559.4	122895	113376	99311	139243	74706	87559	70668	75110	60886	51601	37566	57580	44710	46894	54616	64815	80823	36192	86439	48325	55074	70121	181697	82709	39756	54635	61838	102854	43466	51393	85781	40413	126129	248926	446142	251143	126723	318266	180251	107157	73708	97368
311.141	6.558	neg	(S)-HDAC-42	1.04381	0.0267239	0.102743	174497	222395	226820	196851	193585	267586	154798	115398	72720	156008	73361	215900	351920	180590	236912	144559	367083	121025	275381	148162	173034	195454	122541	286766	83616	92784	171065	150331	60240	88427	198868	172967	166985	249950	231011	194228	232514	242172	189597	300074	70783	293120	222595
251.129	13.011	pos	N,N-diisopropyl-3-nitrobenzamide	1.04185	0.0137119	0.0656491	142091	102018	110089	91792	70453	89397	206682	100498	39192	130074	101445	77580	143486	152053	99552	156300	84557	71924	125631	92737	253301	93908	200114	163924	168639	243813	101820	181143	192173	176959	140191	336345	177037	68903	96137	85771	127787	92015	78242	127882	106179	80110	113401
344.135	1.062	pos	N-Fructosyl tyrosine	1.03618	8.74643e-05	0.00151646	36448.5	10253.1	12072.8	8627	25341	9741	21166	9536	8415	2686	9219	3477	13617	11643	13032	11893	16940	14403	11195	9311	111720	33478	105518	6221	68729	55904	9501	137858	113449	84249	55392	99366	11827	12765	7169	8672	8896	6911	9473	8694	21376	11222	4235
453.248	5.049	pos	Diphenoxylate	1.03397	5.03464e-06	0.000177075	32125.2	13660.1	8220.76	13437	13454	6306	22039	18596	34800	19722	12742	35829	10000	27987	15109	18329	10558	57073	45432	18730	35537	18386	95270	27267	87742	92128	36334	44189	60786	26884	13579	30528	14982	12597	4358	27141	16878	13611	5283	14642	17970	3251	8947
496.195	12.662	pos	Thr Asn Phe Asp	1.03284	1.1162e-06	4.29389e-05	19589.1	9399.26	441.655	14056	25644	57151	21224	13329	38187	40899	29869	25562	31289	27982	26802	31672	42425	40280	19213	43960	643	269	436	12228	56	674	1123	1032	532	4095	2377	939	33726	11935	1376	40867	11316	577	2913	1158	37383	1491	539
252.146	1.698	pos	DESMETHYL MIRTAZAPINE	1.02949	3.02724e-05	0.000677551	18805	10397.9	658.069	6424	27572	104082	33290	10061	31163	30431	17192	17932	25961	48251	22476	19251	23905	21911	24127	39284	742	803	2877	10520	734	606	2435	2241	1196	5536	3388	2821	26938	12964	1294	33972	24894	954	2367	3009	26418	2156	880
495.408	16.674	neg	34:6(16Z,19Z,22Z,25Z,28Z,31Z)	1.02743	0.00041556	0.00487195	61319.8	62674.6	37910.3	14875	43334	40465	69265	63151	78500	107831	38207	30111	60090	61137	79762	68223	43441	38013	109505	67573	65474	16684	94318	59465	67643	58332	111157	75295	37127	70133	24539	64353	81592	109413	58698	74601	67975	50489	93672	62928	76590	25821	29063
479.272	7.759	pos	Phe Ala Asn Lys	1.02106	0.0010673	0.0101848	30606.4	51467.7	62457.1	33040	47989	34486	1136	11619	17921	25518	16952	14766	44461	29384	72043	13958	12256	15638	33539	22566	35142	21822	36273	51320	46634	25579	44052	70864	33628	22506	43490	19770	19841	11108	10221	24574	22694	60878	11388	160503	10444	77185	54224
500.276	14.012	neg	Glycerophospho-N-Arachidonoyl Ethanolamine	1.01201	0.0329093	0.115886	283558	343704	290009	298198	201273	469393	146255	236043	263026	265180	202796	215352	286427	397188	253213	310086	427932	312761	216228	333830	178465	297811	407989	440899	235733	315411	331611	176936	93644	294242	156525	317992	424308	332961	457810	339297	490263	424245	312737	350788	312758	292202	481708
[truncated: 50 more columns]

## Sheet: heatmap
Metabolites	N1	N2	N3	N4	N5	N6	N7	N8	N9	N10	N11	N12	N13	N14	N15	N16	N17	N18	N19	N20	N21	N22	N23	N24	N25	N26	N27	N28	N29	N30	A1	A2	A3	A4	A5	A6	A7	A8	A9	A10	A11	A12	A13	A14	A15	A16	A17	A18	A19
Leu Ala Thr Lys	1230305	1476121	12145725	2102301	1351207	1074043	9147272	2572758	1239277	1762642	9672494	2263540	2339008	2658198	2596772	9440896	8091197	11677768	11229197	11157590	1783952	1714135	1333698	1656590	1678834	7586348	1111375	7237652	6695548	1322165	1446508	2879159	5066156	8523084	3008022	7842206	8533731	6841206	4577808	9926010	9872369	8488041	2220206	12512120	3479190	2848596	7093342	15069140	2589739
(R)-MG132	1627958	1974999	11542571	2004226	1342086	1079614	8824480	2816992	1283979	2155410	8484560	2299067	2312630	2503759	2455672	10009035	8209984	11398135	9614640	10460841	2206091	2000846	1374201	1505278	1809973	7737754	1264942	7236990	7203626	1477300	1222726	3409200	5291502	8726428	2805101	7726214	8616684	7127246	4976550	10636991	9606877	8666983	2300122	10793176	2834929	2986413	7919070	12984474	3145703
Palmitic amide	242232	305579	358344	459373	302246	235264	541130	246487	254525	286679	241505	336277	282808	384794	269942	2413405	301625	298528	399811	184871	960916	231076	329310	245415	362863	187230	216189	234644	263182	283855	1093697	913111	913884	2837290	527947	2666314	632820	905444	1065797	890068	1012221	1016739	1051340	1040544	824348	1144469	667265	933091	899210
Lys Leu Gln	830276	952920	9005156	1625908	1029646	774957	6855332	1823132	908972	1577582	7501036	1501420	1766272	1720738	1719545	7819340	5320694	8025092	7462454	6787213	1299939	1295130	1001598	1438753	1306594	5929078	873211	5894538	4957540	912467	1224734	2483062	3554804	6208842	2283118	6466339	6639252	4980246	3470574	7460161	8086458	6627230	1467744	9667544	2369158	2180788	5984096	11148865	2241144
N,N"-Dicyclohexylurea	70088	1245475	3552784	1420260	505513	1258205	1178969	726261	509695	929612	1809670	1500986	1043878	1665569	1343966	851738	1518669	118224	33749	81177	453710	90079	85777	131587	129788	71909	249829	121541	116371	633277	1576193	84335	1504661	896647	62390	169929	155930	2986724	109501	51818	4048323	2837781	93991	780219	1827522	3057234	868557	97391	213444
Linoleic Acid-biotin	9823692	9143556	10418176	4566028	7677554	6712361	10808859	5905894	7720286	8319798	8917654	7859044	8632439	8590752	11521232	7085036	8711310	6568010	13179514	8303822	9293230	11217524	11162278	10464156	7233298	5756479	10191159	6175436	7243908	8690778	5356473	13171240	10382705	9935117	13203905	10591017	11140074	10124822	10185933	14113761	7573882	9832630	11312764	9090704	6323286	7932620	8864399	12620254	11348482
Uric acid	349356	421126	399943	350953	795030	505110	536627	807225	760980	549028	612479	490529	499862	551872	395221	738983	411715	926124	583550	850657	443116	693214	576890	458559	809029	622932	787870	826679	993697	609237	904969	472356	487126	588308	359516	763743	567854	535373	428219	499865	453687	495077	320402	740674	732965	702910	614576	352262	416118
Aspidocarpine	527831	623434	6758016	1027652	705136	440850	5662210	1393162	542757	950905	6055631	1070076	1215222	1358816	1090879	6098294	4197854	7468062	6645561	4790970	851456	785790	607556	854003	816566	4444562	482389	5101362	3611586	557155	703632	1662614	2847013	4666578	1606768	5182260	5880997	4520174	2815216	5958837	5810332	5467679	841336	7676227	1714155	1701809	5483910	8612084	1436715
W123	1629380	1768106	997601	2463394	3956999	4158318	1487535	1198790	748999	4410664	1624514	3970844	1959882	1393874	1377855	2633021	1291780	1774863	537494	1339032	3759326	3160085	3059016	1399372	3187640	688282	2682400	679126	4033586	3089349	936053	1677671	1591833	1842409	1647351	1860974	1615371	1356267	617552	1658473	1407091	1823395	727738	1284385	733772	644080	1402631	1293400	1144732
Acitretin	451999	601884	6410281	1244321	665482	556037	4792245	1299939	623791	1138183	5474546	1150711	1272222	1231463	1219520	5667169	4047170	5307831	5334488	5241798	903218	987428	660085	1152796	817028	3749440	573482	4027714	3479301	809648	809280	1657939	2354739	4417607	1779817	4280382	4660424	3358621	1950156	5215562	5212051	4929636	1239465	6695184	1648086	1464654	4708980	6910553	1597696
Prednisolone_Tebutate	364165	511888	4989646	501112	372595	271130	3731344	910309	342602	660154	3738659	678975	796518	744579	659313	4519608	2730309	5167804	4537152	4153180	662310	531440	410624	438354	497485	3200814	305087	3086597	2474455	363318	302741	1072169	1704625	3210366	970905	3129576	3726983	3305604	1882921	4181360	3552421	3822962	502731	4696170	882515	967046	3485178	4812528	728313
Arg Lys Glu	298857	379441	3651119	609387	495077	487479	3134437	824209	358916	796930	3956408	715306	722914	952849	705733	3416544	2207298	3626952	3495945	4008120	590299	443192	355256	599863	512591	2940893	344356	3144870	1873644	649490	792516	846789	1970517	3166677	1054796	2139718	3289374	2475001	1244184	2229406	3902216	2438540	832088	4266730	883800	1007308	3542993	5291950	811454
2-{5-[2-({2-[5-(2-Hydroxybutyl)tetrahydro-2-furanyl]propanoyl}oxy)butyl]tetrahydro-2-furanyl}propanoic acid	359070	478208	5419982	564530	421179	288545	3509830	766029	370122	540967	3651568	676589	815301	774048	723912	3981353	3435020	4961446	4558176	3871342	580363	455234	404507	444982	466167	3053184	336165	2772656	2825645	279526	286470	1019167	1536331	3271058	1036752	3249998	3714284	2751005	1813840	4923735	3940559	3326147	631471	4882408	1089924	972874	2706913	5307836	872525
FENDILINE	642559	821587	679299	887018	541126	885392	499920	621709	404807	564581	602831	567596	612191	665253	792401	688197	769346	582351	609203	624695	543578	784748	852896	609331	826230	581982	758411	657172	831173	615763	770751	781034	719449	695668	661596	577493	665810	662440	894808	550915	890781	668846	598477	758494	429858	744744	610605	744137	920038
Thr Val Leu Thr Ser	58184	399127	2486570	178776	61360	204723	365454	105017	257241	392537	706526	289087	163917	421069	233441	199293	481156	5076	1602	12416	118107	5343	3484	17354	10675	8341	39450	29703	13733	147636	113616	7937	401710	274948	10131	23747	27549	333762	27592	1597	385046	502274	12843	165942	314746	383674	304252	5765	18138
&amp;alpha;-Tocotrienol	164623	122281	1242730	310683	259661	310599	2521180	1612601	648716	1731432	1296947	341528	1110786	1433358	1496857	838332	1246392	1018978	880548	1787497	310389	307755	278609	1537659	279385	1148183	271232	589354	832643	279298	2778907	1354932	1285974	1408650	1665547	1618471	1552714	1760334	583879	1192161	2057721	1278785	1819130	2466226	476503	740778	1822781	1228605	1811558
Malyngamide J	871637	1291407	3135244	1045260	569317	510385	2113549	777706	532553	872330	2449396	774146	903815	876001	746252	2179508	2391066	3424800	2548989	3200231	1202272	937448	697315	511995	985784	2408030	685336	2382542	2479842	664483	628599	1134419	1898899	2496058	1300796	2152396	2607070	1745681	1544409	2550247	2903908	2457331	1328888	3244506	726484	1215262	2132860	4352002	1037854
Lys Leu Thr Ala Ala	350691	502389	3425192	429038	300688	237109	2221679	563191	245444	477070	2324933	472234	576157	562603	491848	2721590	1975696	3445870	3283855	2407068	496061	395119	300912	294685	381894	1913357	244871	2141603	1693372	200170	273142	804538	1195595	2087685	546570	1800358	2649756	1956330	1256703	3030798	2400257	2103129	403722	3108460	671743	696959	2203764	3298744	467129
Stearamide	94173	77249	81573	299333	73992	81853	150779	71304	73016	98691	66041	150797	87713	115492	83134	638520	133829	85853	139802	50767	334739	63761	84152	72566	118787	64852	54057	85562	76226	93346	363582	320684	327241	787073	192077	883446	214313	316962	368578	243163	323134	302907	278221	304887	319289	417512	258982	317735	219239
FA 18:1+1O	114551	144919	484813	648461	225592	300183	149671	143102	141086	600988	425758	1083162	317546	177167	370737	451107	176821	224695	370765	274583	538323	821295	437507	908953	549842	102500	403735	396004	117832	502678	246065	139868	143629	169385	704743	177483	1515727	270642	373695	805406	549934	1228510	725757	475619	353120	803100	855696	774340	113997
Arg Ala Glu Lys	321900	468305	2600193	390015	252040	229693	2351971	419227	195128	411148	2059264	376202	481923	478434	406173	2274621	1914810	2921130	2631446	2134127	296621	321910	232043	236587	330654	1590519	268462	1872472	1592885	239103	242762	683045	1079035	1625812	442616	1521607	2608160	1819985	1043402	2655603	2174807	2047980	349667	2610232	666560	585670	2067214	2911504	472521
AG-17	225976	273176	2761675	810115	284762	288470	1900894	556009	298679	560921	2184518	637195	544678	532258	571574	2298278	1296857	2297445	2111873	2121921	532467	722428	410965	848998	459573	1400298	364881	1856670	1461875	449533	387754	665613	958389	2099206	836133	1490696	2302858	1464144	1047058	2319304	2225672	1898806	803869	2672930	743018	895808	1718230	3105838	727520
Hypoxanthine	411974	372590	339509	392840	311325	167373	314404	153648	177274	427980	260074	358241	175151	175168	177106	455636	325556	421431	395608	330409	539556	335690	329149	253396	369013	318884	436510	327396	367110	261695	382803	518443	867080	405110	460515	636458	538043	245089	670215	389039	316829	576371	1286002	778700	109446	302460	1402589	575012	252110
Arg Lys Leu	559399	690393	2028837	635711	748801	558937	3046004	1236491	580955	935701	1944186	883282	1135948	875603	1041998	2542079	2554551	3261345	3313974	1630930	733167	777495	575697	639600	791913	2225324	587516	2593974	2389087	450054	539586	1320613	1767907	1389039	1202895	2629269	2695133	2285775	1835081	3104020	2376580	2821668	1009121	2221120	1365107	1398442	2732417	2637547	826617
Ile Phe Val Lys	852948	662775	1697377	515698	1014480	960187	1294744	864701	712732	1257403	1529720	919603	1131551	1263759	1325321	946469	936012	794544	1383938	987150	1345444	1138410	1352590	1545317	959743	454511	1280519	597940	1002726	1558706	990949	1824118	1183630	1537946	2019620	1204890	1669624	1256546	901484	2216766	1112448	1358796	1363120	1316466	545044	679071	989332	1384735	1437236
Levetiracetam	121733	107759	115595	86127	37678	79507	57302	62824	63010	73460	98908	52381	53530	48109	65933	98046	77393	205741	145624	118980	88076	153494	279227	84684	131272	130466	117742	145909	115620	55809	61411	122077	89678	88385	134375	65765	151996	54430	127359	103617	68219	84118	193285	70353	40812	58683	78550	143383	114489
Lys Pro Lys	448012	643429	2130688	690745	667943	629506	3043982	1187732	567144	969663	2293458	919909	1047629	978726	1207616	2860097	2932218	2999072	3180384	1838147	845113	948857	621449	824559	771766	2601162	613938	2664268	2789042	601888	618712	1422945	1664820	1660950	1353175	2383437	2532517	2133886	1558970	3069350	2185916	3147205	1100396	2406826	1372645	1311945	2630823	2678454	897916
TEGASEROD	152610	167955	183303	283321	88600	198724	97652	160005	88089	108288	127459	125905	101453	94431	176021	166140	167388	198947	117766	149587	95231	133905	121154	145798	188765	156602	107490	138863	116785	122682	147858	162028	152211	151185	151459	118170	182691	139965	185736	137104	198534	130164	150181	158688	93771	128566	118068	184650	181477
Thr Arg Leu	124606	156654	1404434	227132	148858	130650	966070	270340	121353	248555	1279602	226162	263628	268308	260979	1117900	918382	1182822	1118464	975884	174718	186919	128568	207214	164105	778294	136359	957048	790463	162983	211214	376582	584514	925701	324548	857521	946152	731532	471497	999096	1142300	1155645	233704	1387337	333560	315754	1080880	1781717	324575
N-Fructosyl isoleucine	34807	73221	41017	111188	19190	16831	9827	26308	14373	45204	47700	45824	29342	67820	53274	44408	32726	307371	152819	512679	25399	258406	187084	29780	489782	523209	331178	297698	472863	40407	50738	25730	39427	40930	21983	34503	28766	66688	39383	13676	31604	62357	19879	38111	42246	63448	33093	58050	35461
Parabanic acid	33373	92880	121936	147905	141399	71950	48246	59742	97051	88766	168096	137581	88005	161315	36781	187809	112312	180537	90628	80704	114977	122067	108216	34524	137169	128016	142988	147349	61154	133990	124272	87645	113179	134263	93147	70315	67780	114666	79257	50226	138298	165969	97934	158132	160666	164586	66290	88955	48534
Arachidonic Acid methyl ester	167292	145851	68493	216237	48729	129926	79415	181963	115502	109263	34143	179966	151812	118725	171190	47975	70669	305893	162662	310663	114163	125275	121309	101032	222590	293167	117156	216935	65678	50126	66308	126395	94363	80321	121631	92800	96589	176587	103066	134624	87961	56327	52116	108040	60181	54806	70353	88246	163982
Pirimicarb	189931	200812	1539415	639177	203059	250602	916305	309192	213875	398100	922914	488301	321974	280274	348872	1308971	731073	1090796	1085788	1136040	426597	484432	322779	660271	376304	775076	276077	908362	686669	385976	261300	368228	491597	904698	507365	807858	1196335	739676	636297	1128822	1367870	1123046	568241	1268361	410118	627221	904679	1646798	475041
Benzoic acid	498641	448932	597684	527590	531184	514607	520007	489206	447272	626639	533130	410774	381537	494384	391126	435386	633776	570535	696389	562643	422206	491283	590861	491210	480713	498459	555488	635749	654294	487600	531950	585762	657308	731377	612955	714692	641475	619759	707182	550576	685027	880807	487602	660119	605012	690679	695466	721616	588403
9,10-DiHOME	29631	9469	29008	37038	12843	11234	23540	21710	14070	64690	35378	135601	21896	8568	24912	59447	18605	19090	39852	15176	41146	69761	38653	153287	47421	7024	29738	63308	11659	46576	32792	25765	28882	28158	78528	21643	297712	30968	50920	113611	14895	190866	100280	116150	39797	101473	103649	140920	7400
(&amp;plusmn;)12-HETE	100065	72772	75056	37089	24085	33676	29230	29072	49073	93736	53182	145380	101193	37841	44992	95823	57433	52793	126596	59579	94186	39516	50760	56032	93461	37000	63092	78859	29413	76424	263657	93813	57588	45334	199081	410613	153323	91700	93863	240754	36913	66737	456679	235033	13598	36812	113702	62615	30407
32:6(14Z,17Z,20Z,23Z,26Z,29Z)	261232	306733	447681	502004	414801	284401	608281	270309	201648	331245	286239	463648	311929	392043	317191	601747	318191	288072	292521	434447	394423	390310	364476	453665	412825	450196	476459	245476	368948	330527	479719	479305	581248	315874	457243	408597	284412	439871	190906	340566	590674	422578	501224	316604	209869	329023	261351	293493	639984
Docosahexaenoic Acid ethyl ester	76522	171769	296456	452113	184869	149625	561570	72067	581601	714189	406524	141571	618355	334548	122626	196405	82421	98624	666478	310922	124584	638856	94050	97291	257481	207387	326066	150731	57306	307101	304859	145000	218147	128956	115790	194435	187106	187585	81829	93905	279796	195218	78832	55604	133771	56486	48066	205529	95025
(&amp;plusmn;)12(13)-EpOME	62075	51765	95053	83716	43679	28509	72008	75314	30034	116815	99355	244526	75505	43842	86097	90933	62060	58418	117173	109282	70067	113772	100560	173261	142638	45725	72886	100267	56873	114145	108425	46043	63528	75994	114733	60285	247226	88505	91579	129646	54069	307526	142091	214066	97988	179401	208304	219922	59017
6-hydroxy buspirone	12299	17085	115120	256861	18388	34776	11026	11342	20336	108989	56835	267501	18017	12991	21443	94931	14838	20346	58762	23136	84680	168520	59650	258321	136035	20459	54539	102642	15807	107023	21511	11671	13640	23789	194806	10892	382668	16087	132962	146746	176440	229470	321633	117578	72974	143514	115961	242764	11909
capsidiol	25962	20392	24845	27282	16782	17792	10243	20818	13776	18618	25107	34509	29932	30059	30692	18165	44785	35250	25468	35703	67192	30063	15285	35093	20896	16157	33766	33097	20645	29627	255570	208119	159277	130536	28420	73703	74953	121691	8432	21231	3070	32681	81953	60172	7064	35088	27098	55202	43550
Sphinganine	360655	352687	405329	396469	409141	395824	392423	428088	426790	372815	533195	391281	307182	253491	325190	331391	492603	318448	491388	371519	391333	300125	396043	372274	365055	347400	336686	321531	345106	374597	524531	687785	474413	551940	378739	422589	391282	391173	599582	392153	636843	358314	488838	589436	436331	561082	481517	465446	487214
2-Aminobiphenyl	44368	71886	113894	95838	84351	81743	102973	98445	82619	90999	102754	106799	77691	91257	104178	86937	91811	66287	38508	77013	97222	67932	69918	45865	98629	62631	88916	71722	99039	93497	75945	50536	49117	89328	46628	63113	60085	103759	59689	44844	108705	73771	63010	96379	79046	95224	102235	47123	61405
D-Cathinone	25168	55435	85774	132328	61815	77145	66044	81545	78548	65875	44853	88641	49531	64358	93824	75682	63424	22710	20428	23984	54995	32103	64162	20791	66156	28177	79704	33083	43981	89892	67384	16489	31543	72853	21877	20954	19228	56099	20303	15690	82406	44583	20909	54823	68517	65782	48868	15314	33786
Phosphatidylcholine lyso 16:0	628320	651658	1064492	355824	594959	588626	811410	558128	362639	1128211	735249	783809	672931	1092167	800220	509733	552586	554076	721597	745052	845441	661201	684846	802020	578251	258673	767366	392014	590196	976265	713921	959403	715967	1066836	960821	1036990	1180663	685006	615380	1055534	817235	613871	705257	741188	375520	471274	871142	799620	643357
Gly Leu Arg Val Phe	158892	235920	732556	155819	100879	74517	572244	132560	92799	169616	572231	170497	162490	133528	154712	615398	425666	816132	751155	565928	247707	181837	121674	98149	172391	522169	122382	563917	420735	80699	80716	178565	363746	499934	234046	479630	746210	392363	398659	614390	588090	613050	185672	612324	179367	231806	545308	777798	160579
Ala Asn Glu	121794	106517	73048	811600	30762	59782	54541	96722	72023	57442	68752	106938	153806	69171	190138	60312	86433	508462	95212	429069	31775	107246	146537	108182	187273	149999	118425	81628	29115	112410	297000	99447	71848	64485	59504	91409	92307	106027	85083	44549	107318	40948	41088	53114	240332	55072	55529	79556	276785
Glu Gln Gly	103803	77563	57220	688483	17389	56328	46147	65101	49007	38200	53307	78779	120031	51679	152015	57396	52235	384950	59984	423778	29420	93342	85352	101970	150966	132380	95851	64546	15597	91090	237003	64955	55335	56891	48379	73486	61867	72547	55594	30377	107352	30328	22363	45079	171995	47774	43761	67967	219155
Zacopride	19391	46406	27526	77508	9134	11091	3217	14719	6152	17066	21798	21582	16809	36710	24823	23979	7538	170558	71189	260190	12896	128298	123181	21259	318575	207159	168434	152543	203465	19189	32004	16986	25940	21848	13864	18621	19041	37343	33481	3600	23597	29682	14319	23767	16492	27461	23235	53308	21296
(R)-(+)-2-Pyrrolidone-5-carboxylic acid	354526	401330	322635	362874	191524	307003	297140	283307	300420	298252	365747	300270	265626	196928	319310	317163	336672	261543	346858	267580	391366	283162	302506	314807	330114	225913	320771	274074	185143	282705	278775	332705	354771	357708	279774	279507	418612	311634	421879	309028	353768	370335	366018	292313	261796	278918	324516	409716	321171
Trp Ile Lys	19358	45721	235719	92170	28288	50510	45831	71489	63766	59004	65073	34196	58752	77193	82216	41568	46535	3574	4204	7697	26938	8869	3140	10390	5610	4306	8025	7787	3431	27219	58511	1910	94194	48557	3012	4166	5628	48349	3657	3096	56489	39088	22652	38207	84652	42111	34719	5628	7926
Thr Glu Leu Lys	9624	13074	54599	120806	9373	24318	6461	9227	11541	74707	33288	123891	10024	6617	12987	47658	8432	15460	30511	16091	37818	87654	33671	122229	73114	10999	24046	71186	14145	45981	13116	10996	8798	18596	97937	7303	215135	13458	69992	86792	99185	148879	124731	69879	45087	78860	84221	151513	13275
Eicosanoyl-EA	90860	68472	107433	86143	88937	104587	72488	72522	121314	99048	79125	83201	69207	61485	90832	82416	78260	75409	154618	78384	85758	67782	84192	57678	80962	83723	65414	47755	72070	61724	96624	141552	133968	160639	106862	128187	100735	119504	184781	122481	203002	99664	96555	159816	112539	149268	162841	125464	112904
Thiothixene	9779	66801	85525	29380	37814	86675	77592	52339	65357	77156	48790	62825	66318	85444	84747	36340	90061	446	505	577	22079	602	616	1140	1551	381	6417	3343	2727	8892	15191	1629	59979	21782	491	9952	2220	57506	1879	583	34820	93469	756	14761	144117	81138	40158	412	2737
N'-(2,4-Dimethylphenyl)-N-methylformamidine	9302	22176	46034	70933	34304	24254	30920	29888	30668	27231	50647	46033	31676	57123	35950	49935	33966	26217	15453	27665	24277	19171	41046	10448	34606	21320	35702	30485	37754	42619	33832	11316	24919	45004	11579	23505	11743	40685	15998	10943	45782	34364	12766	38652	41731	50731	31075	19027	16885
1-naphthonitrile	16424	40682	61337	68290	42559	34407	50677	38596	33613	46286	66570	56995	27604	51857	46806	66674	55459	76075	42955	38556	45201	60112	86683	10289	95128	64257	81586	74727	84564	36660	32636	13029	45876	57189	19168	16856	35599	47534	23875	17195	51677	54588	25199	49876	41741	61407	49103	27101	21607
Curvulinic acid; (2-Acetyl-3,5-dihydroxyphenyl)acetic acid	21234	28313	62997	90669	51474	38856	57137	48048	37717	47661	81225	64248	58668	96606	47271	53771	52926	57097	16197	33184	47532	46799	61386	7933	60372	50689	57095	52892	50779	51121	57651	10620	42835	63198	16475	19678	26290	56145	28860	16051	66521	53771	20522	66089	65582	87637	48304	30774	28456
2,6-Dimethylpyridine	177539	166322	156153	169384	202239	186959	193433	110902	91950	93153	135547	179608	101214	91141	194921	122105	98351	129053	111100	132336	136162	101539	157991	114506	168430	146476	164818	153279	82099	94272	104024	187718	97749	161276	102551	186089	100988	180785	90643	156588	106470	186149	67474	172805	93743	174531	160937	110774	116918
Nonanoic acid	69642	75794	117940	103179	86760	71212	128101	118729	114465	122664	115864	73468	84939	115233	116939	192544	120603	155715	110600	130733	106849	92569	95702	120921	93345	120875	80463	107902	118811	97753	107508	138584	106937	120677	133680	129797	113948	120564	127433	120205	112176	160428	102182	109888	121573	138595	108855	115053	90804
Moricizine sulfoxide	6890	47879	78039	25707	33622	70026	68076	46949	55252	74455	41776	52364	73081	73184	60346	32595	69446	282	107	716	17644	478	488	1354	602	221	5917	3761	2267	11524	15474	646	57422	20290	503	10323	2364	53763	2504	496	30521	85647	248	11213	109688	70941	42115	599	2340
N-Fructosyl phenylalanine	17061	35463	22165	45950	5649	8068	4689	10384	3879	13632	20421	16815	14423	26719	24162	20321	12665	133984	55963	190329	8921	94114	87168	16243	213298	153081	126463	126193	147235	16216	21927	12610	19479	20669	10835	16424	6157	29770	25548	7003	20359	20740	11380	19078	12738	20781	16875	39270	14699
Kifunensine	5789	60153	114484	60786	19056	65951	62933	45542	32880	36858	59694	50587	54837	80430	58289	22105	58531	1186	201	1506	17708	1280	3890	3671	2239	972	6675	3941	1786	17636	25541	1469	33206	35584	557	5503	2292	53295	2076	488	77385	59935	1457	26378	109661	73459	24891	1303	5904
Val Ile Asp Lys	8663	14510	16605	54977	13521	18299	5682	5883	11923	46763	8693	134356	6279	5499	13404	30001	5394	7181	17163	6464	54626	97202	37106	101824	74959	8379	29823	25128	7600	21529	5674	5047	6410	3633	77884	2541	76173	5064	81709	39650	38647	97120	128668	24715	56602	80137	39846	61362	5715
Arg Phe Val	587859	821021	426366	5059	128498	176006	367728	200961	188797	235173	493455	315698	216726	203725	276940	333979	387988	342142	405500	664013	571571	473039	343202	221435	534955	354897	319282	365001	351791	253675	181143	270039	476569	495667	465634	266201	693483	167916	555329	354094	584588	349062	744064	493299	143797	400728	443893	854314	305990
11&amp;beta;-13,14-dihydro-15-keto PGF2&amp;alpha;	28845	24472	38171	33931	12999	16023	22880	22134	38920	49032	15150	88223	57556	10109	30068	42958	25052	23064	48776	10881	41643	57110	47810	42228	50017	11712	36063	51461	14097	26695	22046	34070	17740	12697	56388	23303	138056	30496	39985	89847	15552	122624	39914	45291	41550	69243	77900	59808	19544
Lys Ser Gln Lys	7511	11218	47742	91937	10997	16110	11715	8742	12584	41056	18002	117609	9631	2026	12231	29337	12363	16884	23622	17921	36943	74552	39315	91833	73978	15168	16404	16510	16747	23074	8557	12305	5192	12511	93399	10272	155187	12520	79018	78972	101548	117199	102200	63743	34448	73879	65331	163338	11617
Ranolazine	8255	48636	151239	53517	12284	48713	41934	24964	31676	33779	62414	34381	27100	39538	33164	25095	53084	805	1530	2874	13827	2643	947	4778	3162	1860	5915	4063	2923	20966	17029	1286	50054	36732	2389	1949	5491	34478	3428	1931	54726	35549	8383	36716	46103	36498	27062	3431	4211
Rhynchophylline	5822	8703	60934	96809	7753	17803	6268	5353	10671	54434	28402	118822	9501	6000	9541	47950	6378	14252	30985	11171	42464	76112	29236	113816	51405	8898	22590	63453	7447	46826	8621	3480	6071	11400	96721	6590	204241	8579	71758	84793	83002	143521	135940	59124	40229	80471	72312	134457	6622
Lys Pro His	7212	6057	15428	15184	12103	12425	3638	9230	5984	7315	7674	11159	7751	6856	14199	9564	19338	5711	8846	10311	32571	15499	5067	15299	6538	13687	3530	8900	10646	7531	39131	50407	53109	79721	15970	24517	31026	33257	3458	17272	1451	14755	31774	40921	2453	9089	11769	44936	7402
4-Acetamidoantipyrine	32330	32380	38983	38637	14430	21854	20650	25143	21176	20624	27095	23813	23147	23588	35792	19947	27845	62582	38427	43919	26591	64367	70749	37768	34230	31622	36809	39240	30368	24518	30638	45071	37527	48534	44016	17580	42262	18574	30531	35591	23317	26040	47781	32535	14438	19956	19402	61278	72219
Methylergonovine	247770	349441	444229	217406	104010	100650	294460	113421	100228	137302	348863	152594	118190	128864	130484	295250	292462	398225	349100	418770	259361	223669	114190	125333	241468	288003	165661	300552	278327	107317	94586	133703	311847	377987	250766	234852	501445	203733	327847	369915	379427	320415	266585	428571	138513	194323	378194	547713	99214
Ser Lys Phe	6355	5953	14360	12652	11925	13618	4499	7464	4836	7387	7317	10248	7089	6786	13718	8272	18754	4753	7637	8932	28699	14503	3561	14091	3829	12803	4883	7544	11897	8277	40844	48254	53784	64917	12161	21029	30568	30799	2367	16280	1370	15271	31908	35140	2535	6954	12048	41529	5575
Cyanazine	13200	20155	35575	46855	30852	26284	34964	30468	22298	27494	42642	36551	35850	51299	28620	33173	30573	34772	10247	15566	26680	24512	32579	4602	29167	27114	31421	30980	34123	28309	32246	7768	23118	27113	8640	11922	13482	35256	13479	9248	40774	33080	10972	36821	37318	44313	27667	13965	14751
(1aS,2R,6R,7R,7aR,7bR)-1a-Isopropenyl-7,7a-dimethyl-1a,2,4,5,6,7,7a,7b-octahydronaphtho[1,2-b]oxirene-2,6-diol	99311	139243	74706	87559	70668	75110	60886	51601	37566	57580	44710	46894	54616	64815	80823	36192	86439	48325	55074	70121	181697	82709	39756	54635	61838	102854	43466	51393	85781	40413	126129	248926	446142	251143	126723	318266	180251	107157	73708	97368	21258	53728	125062	89023	20957	75106	88822	101178	48739
(S)-HDAC-42	196851	193585	267586	154798	115398	72720	156008	73361	215900	351920	180590	236912	144559	367083	121025	275381	148162	173034	195454	122541	286766	83616	92784	171065	150331	60240	88427	198868	172967	166985	249950	231011	194228	232514	242172	189597	300074	70783	293120	222595	144913	272127	193866	241845	52608	185760	406971	163226	154330
N,N-diisopropyl-3-nitrobenzamide	91792	70453	89397	206682	100498	39192	130074	101445	77580	143486	152053	99552	156300	84557	71924	125631	92737	253301	93908	200114	163924	168639	243813	101820	181143	192173	176959	140191	336345	177037	68903	96137	85771	127787	92015	78242	127882	106179	80110	113401	51402	72680	89155	60259	47996	92823	72473	56323	160560
N-Fructosyl tyrosine	8627	25341	9741	21166	9536	8415	2686	9219	3477	13617	11643	13032	11893	16940	14403	11195	9311	111720	33478	105518	6221	68729	55904	9501	137858	113449	84249	55392	99366	11827	12765	7169	8672	8896	6911	9473	8694	21376	11222	4235	13302	16048	4490	11983	10566	17301	8606	23644	11221
Diphenoxylate	13437	13454	6306	22039	18596	34800	19722	12742	35829	10000	27987	15109	18329	10558	57073	45432	18730	35537	18386	95270	27267	87742	92128	36334	44189	60786	26884	13579	30528	14982	12597	4358	27141	16878	13611	5283	14642	17970	3251	8947	13110	12955	10104	6680	22674	21690	761	23895	83863
Thr Asn Phe Asp	14056	25644	57151	21224	13329	38187	40899	29869	25562	31289	27982	26802	31672	42425	40280	19213	43960	643	269	436	12228	56	674	1123	1032	532	4095	2377	939	33726	11935	1376	40867	11316	577	2913	1158	37383	1491	539	26587	30913	527	10548	49804	29932	15682	368	2394
DESMETHYL MIRTAZAPINE	6424	27572	104082	33290	10061	31163	30431	17192	17932	25961	48251	22476	19251	23905	21911	24127	39284	742	803	2877	10520	734	606	2435	2241	1196	5536	3388	2821	26938	12964	1294	33972	24894	954	2367	3009	26418	2156	880	39989	30971	2598	21772	32052	20578	19371	2079	3373
34:6(16Z,19Z,22Z,25Z,28Z,31Z)	14875	43334	40465	69265	63151	78500	107831	38207	30111	60090	61137	79762	68223	43441	38013	109505	67573	65474	16684	94318	59465	67643	58332	111157	75295	37127	70133	24539	64353	81592	109413	58698	74601	67975	50489	93672	62928	76590	25821	29063	114923	56331	52028	40324	34490	25349	44923	53505	112272
Phe Ala Asn Lys	33040	47989	34486	1136	11619	17921	25518	16952	14766	44461	29384	72043	13958	12256	15638	33539	22566	35142	21822	36273	51320	46634	25579	44052	70864	33628	22506	43490	19770	19841	11108	10221	24574	22694	60878	11388	160503	10444	77185	54224	59107	119449	39945	73427	29906	27172	79251	105516	8871
Glycerophospho-N-Arachidonoyl Ethanolamine	298198	201273	469393	146255	236043	263026	265180	202796	215352	286427	397188	253213	310086	427932	312761	216228	333830	178465	297811	407989	440899	235733	315411	331611	176936	93644	294242	156525	317992	424308	332961	457810	339297	490263	424245	312737	350788	312758	292202	481708	355889	293062	486757	384143	148346	158997	322294	272210	400382
[truncated: 41 more columns]

## Sheet: correlation
	(R)-(+)-2-Pyrrolidone-5-carboxylic acid	Levetiracetam	FENDILINE	TEGASEROD	Ala Asn Glu	Glu Gln Gly	Arachidonic Acid methyl ester	N-Fructosyl isoleucine	Zacopride	W123	Docosahexaenoic Acid ethyl ester	N,N"-Dicyclohexylurea	Thr Val Leu Thr Ser	Parabanic acid	2-Aminobiphenyl	D-Cathinone	Linoleic Acid-biotin	Ile Phe Val Lys	&amp;alpha;-Tocotrienol	32:6(14Z,17Z,20Z,23Z,26Z,29Z)	Hypoxanthine	(&amp;plusmn;)12-HETE	Sphinganine	capsidiol	Palmitic amide	Stearamide	6-hydroxy buspirone	(&amp;plusmn;)12(13)-EpOME	FA 18:1+1O	9,10-DiHOME	Benzoic acid	Arg Lys Leu	Lys Pro Lys	Pirimicarb	Arg Lys Glu	Malyngamide J	Gly Leu Arg Val Phe	Lys Leu Thr Ala Ala	Arg Ala Glu Lys	Prednisolone_Tebutate	2-{5-[2-({2-[5-(2-Hydroxybutyl)tetrahydro-2-furanyl]propanoyl}oxy)butyl]tetrahydro-2-furanyl}propanoic acid	Thr Arg Leu	AG-17	Leu Ala Thr Lys	(R)-MG132	Acitretin	Lys Leu Gln	Aspidocarpine	Uric acid
(R)-(+)-2-Pyrrolidone-5-carboxylic acid	1	0.467591	0.578681	0.58848	0.0988985	0.114678	0.0843983	0.0791841	0.109032	-0.110178	0.096207	0.272645	0.225284	0.300535	0.256914	0.237599	0.263908	0.11866	-0.0574927	0.165068	0.218762	0.0108362	0.250452	-0.108638	-0.039612	0.0103863	0.0657639	-0.0971772	-0.112991	-0.139344	0.049036	0.0178884	0.0066859	0.0787725	0.07201	0.122492	0.133787	0.0769231	0.0940518	0.0692092	0.0597523	0.0343469	0.0739441	0.0567511	0.057954	0.0387279	0.0502051	0.0613525	-0.717077
Levetiracetam	0.467591	1	0.588333	0.655139	0.236213	0.244728	0.446531	0.444148	0.47732	0.0969752	0.0471772	0.0913902	0.148716	0.442337	0.262826	0.217721	0.259298	0.18149	-0.0151925	0.2177	-0.0164817	-0.0930328	-0.0286519	-0.210828	-0.282211	-0.279184	-0.0553597	-0.178731	-0.128559	-0.191006	0.1089	-0.108394	-0.106191	-0.0534987	-0.0475575	-0.00211838	0.00661414	-0.0501159	-0.0586011	-0.0359922	-0.0539064	-0.0869856	-0.0656616	-0.0514299	-0.0522296	-0.0810912	-0.0760062	-0.05923	-0.606755
FENDILINE	0.578681	0.588333	1	0.817432	0.293189	0.30046	0.272081	0.297119	0.325509	0.14968	0.0133702	0.368824	0.202521	0.457186	0.456448	0.456842	0.145803	0.0760094	0.00446556	0.306346	-0.0624959	-0.151719	0.16799	-0.177527	-0.219863	-0.166816	-0.183218	-0.321448	-0.290503	-0.374302	0.107074	-0.15842	-0.133228	-0.0597697	-0.0155007	0.0116605	-0.0286171	-0.0683592	-0.0660648	-0.0652836	-0.0704655	-0.0521846	-0.0731133	-0.0545892	-0.0577479	-0.0683869	-0.062893	-0.0768306	-0.610382
TEGASEROD	0.58848	0.655139	0.817432	1	0.493989	0.514962	0.483724	0.249338	0.296963	0.0590618	0.0146107	0.414322	0.304032	0.48873	0.462034	0.497573	0.066754	0.0678967	0.0572085	0.296472	-0.0937559	-0.135661	0.139028	-0.17975	-0.221386	-0.157682	-0.00785215	-0.200757	-0.140561	-0.233167	0.0669603	-0.13801	-0.129902	0.0281446	-0.0125167	0.0310548	0.0138969	-0.0357893	-0.0388932	-0.0214447	-0.0300502	-0.0475478	-0.028163	-0.0231816	-0.0239871	-0.0425928	-0.0369632	-0.0383421	-0.702401
Ala Asn Glu	0.0988985	0.236213	0.293189	0.493989	1	0.986362	0.555237	0.308702	0.365054	-0.0597059	0.13578	0.0697062	-0.040198	0.250412	0.146396	0.305926	-0.236324	-0.242452	-0.00487722	0.223628	-0.11696	-0.133471	-0.0726298	-0.0648337	-0.174408	-0.102114	-0.0723991	-0.195899	-0.139054	-0.221941	-0.016063	-0.118911	-0.120265	-0.00305543	-0.00626697	0.0165535	-0.0147561	-0.0300078	-0.0363348	-0.0240657	-0.0332381	-0.0478475	-0.0259926	-0.00423646	-0.025313	-0.0414717	-0.0474987	-0.0449162	-0.118679
Glu Gln Gly	0.114678	0.244728	0.30046	0.514962	0.986362	1	0.582146	0.345346	0.393971	-0.0452727	0.158523	0.0944748	-0.023742	0.254489	0.175395	0.322735	-0.233583	-0.228645	0.00605603	0.231754	-0.135466	-0.150201	-0.0708213	-0.0829023	-0.173457	-0.0976638	-0.0561578	-0.182305	-0.122306	-0.21878	-0.0353774	-0.139509	-0.139112	-0.00340232	-0.00988494	0.00576301	-0.0326658	-0.0467942	-0.0531529	-0.0350828	-0.0465143	-0.0654968	-0.032253	-0.0137001	-0.0331758	-0.0505926	-0.0580357	-0.0595551	-0.151158
Arachidonic Acid methyl ester	0.0843983	0.446531	0.272081	0.483724	0.555237	0.582146	1	0.571717	0.589609	-0.00578561	0.163744	-0.0283282	-0.0777295	0.186865	0.134786	0.148574	-0.0442811	-0.162407	-0.105897	0.0184402	-0.232667	-0.159237	-0.18421	-0.226925	-0.321567	-0.273381	-0.0959472	-0.19955	-0.0974579	-0.193551	-0.155543	-0.102384	-0.129352	-0.138954	-0.131436	-0.0820252	-0.0722271	-0.104527	-0.117931	-0.090863	-0.103102	-0.193438	-0.158871	-0.106712	-0.102321	-0.153523	-0.155732	-0.127516	-0.242356
N-Fructosyl isoleucine	0.0791841	0.444148	0.297119	0.249338	0.308702	0.345346	0.571717	1	0.969295	0.07688	0.0998386	-0.131887	-0.107275	0.268907	0.172609	0.0444557	-0.149541	-0.226255	-0.19985	0.0731361	-0.0859533	-0.178336	-0.156447	-0.203792	-0.309787	-0.294489	-0.145038	-0.180833	-0.174865	-0.243437	-0.0522473	0.00792821	0.0228268	-0.0158592	0.00553878	0.0920422	0.0613953	0.018788	0.0192005	0.0433805	0.0316843	-0.0383001	-0.0155633	0.0194903	0.0306392	-0.0157942	-0.0100601	-0.0080784	-0.0738165
Zacopride	0.109032	0.47732	0.325509	0.296963	0.365054	0.393971	0.589609	0.969295	1	0.0935227	0.0971221	-0.132145	-0.107848	0.293986	0.18012	0.0669445	-0.127285	-0.204901	-0.226466	0.0967697	-0.0649541	-0.176582	-0.176739	-0.175072	-0.29124	-0.283945	-0.127635	-0.173916	-0.171741	-0.247909	-0.0281062	-0.00349076	-0.00216058	-0.00220071	0.00182583	0.104569	0.0665595	0.0264481	0.0267765	0.0482742	0.0402658	-0.0290341	-0.00376284	0.0259629	0.0363878	-0.0104484	-0.00195905	-0.00058474	-0.0763358
W123	-0.110178	0.0969752	0.14968	0.0590618	-0.0597059	-0.0452727	-0.00578561	0.07688	0.0935227	1	0.0988294	-0.0237716	-0.0406971	0.122718	0.304178	0.311419	-0.0170868	0.171014	-0.249391	0.163022	-0.158107	-0.0468079	-0.284248	-0.0904987	-0.141575	-0.143893	-0.0520301	-4.97844e-05	0.0672832	-0.022552	-0.113431	-0.233621	-0.221442	-0.273262	-0.251711	-0.247868	-0.25446	-0.250279	-0.24427	-0.250194	-0.25224	-0.25379	-0.27193	-0.263413	-0.244126	-0.251902	-0.256602	-0.258004	-0.0643085
Docosahexaenoic Acid ethyl ester	0.096207	0.0471772	0.0133702	0.0146107	0.13578	0.158523	0.163744	0.0998386	0.0971221	0.0988294	1	0.104296	0.139586	0.0999662	0.128098	0.209436	0.0753093	0.0153053	-0.0547313	0.108965	-0.0727956	8.86669e-05	-0.138098	-0.18548	-0.201956	-0.186459	0.0165175	-0.11087	-0.0708328	-0.124731	-0.277445	-0.211771	-0.21958	-0.184591	-0.186382	-0.223438	-0.190409	-0.199014	-0.202554	-0.208807	-0.209976	-0.230511	-0.19808	-0.197207	-0.22693	-0.204519	-0.215507	-0.218474	-0.137968
N,N"-Dicyclohexylurea	0.272645	0.0913902	0.368824	0.414322	0.0697062	0.0944748	-0.0283282	-0.131887	-0.132145	-0.0237716	0.104296	1	0.731726	0.53619	0.685619	0.631486	-0.101487	0.0130664	0.214324	0.268144	-0.224874	-0.196108	0.142557	-0.106407	-0.0692685	-0.021626	-0.0830727	-0.0715294	-0.0532331	-0.165603	0.151901	-0.0549159	-0.0528549	0.0441904	0.0298442	-0.0293234	-0.0156417	-0.0120425	-0.00700239	0.016678	0.00128315	0.0245771	-0.00166445	0.00847818	0.00503215	0.0171407	0.010159	0.00615102	-0.46346
Thr Val Leu Thr Ser	0.225284	0.148716	0.202521	0.304032	-0.040198	-0.023742	-0.0777295	-0.107275	-0.107848	-0.0406971	0.139586	0.731726	1	0.352302	0.543521	0.462737	0.0212496	0.139969	0.128118	0.157209	-0.135955	-0.144879	0.0343613	-0.142875	-0.142197	-0.141198	-0.0793359	-0.0738832	-0.0590137	-0.141653	0.0855199	-0.0192203	-5.12737e-05	0.148572	0.101012	0.0760153	0.101926	0.110007	0.0869191	0.123252	0.123809	0.128891	0.114167	0.113738	0.108768	0.125732	0.108006	0.0959797	-0.383978
Parabanic acid	0.300535	0.442337	0.457186	0.48873	0.250412	0.254489	0.186865	0.268907	0.293986	0.122718	0.0999662	0.53619	0.352302	1	0.616639	0.578965	-0.174172	-0.101366	-0.0848752	0.262225	-0.149659	-0.180252	0.0194086	-0.156434	-0.0904865	-0.0688467	-0.138418	-0.153801	-0.152809	-0.252605	0.211244	-2.20255e-05	0.0093008	0.0550747	0.0955064	0.0831836	0.0993746	0.0710204	0.0625449	0.104963	0.080676	0.0714076	0.0592618	0.0833314	0.0704964	0.0763711	0.0795799	0.0871781	-0.405062
2-Aminobiphenyl	0.256914	0.262826	0.456448	0.462034	0.146396	0.175395	0.134786	0.172609	0.18012	0.304178	0.128098	0.685619	0.543521	0.616639	1	0.845295	-0.200067	-0.0261199	0.127519	0.272614	-0.241017	-0.194602	-0.0150493	-0.274173	-0.228778	-0.212523	-0.216334	-0.156619	-0.16906	-0.297255	0.0265484	-0.16195	-0.148617	-0.110199	-0.0566517	-0.114889	-0.11782	-0.10864	-0.102219	-0.0712422	-0.0924562	-0.0857454	-0.107294	-0.0887117	-0.08965	-0.0777159	-0.0909098	-0.0941981	-0.462128
D-Cathinone	0.237599	0.217721	0.456842	0.497573	0.305926	0.322735	0.148574	0.0444557	0.0669445	0.311419	0.209436	0.631486	0.462737	0.578965	0.845295	1	-0.232148	-0.0948217	-0.0197308	0.286523	-0.328824	-0.279936	-0.0916176	-0.255936	-0.215952	-0.180198	-0.185825	-0.208002	-0.176843	-0.319253	-0.085602	-0.357929	-0.346031	-0.293899	-0.25677	-0.333113	-0.327305	-0.308823	-0.308664	-0.291281	-0.294463	-0.290549	-0.309316	-0.29044	-0.302479	-0.285029	-0.296689	-0.304432	-0.453035
Linoleic Acid-biotin	0.263908	0.259298	0.145803	0.066754	-0.236324	-0.233583	-0.0442811	-0.149541	-0.127285	-0.0170868	0.0753093	-0.101487	0.0212496	-0.174172	-0.200067	-0.232148	1	0.769496	0.174694	0.195867	0.226179	0.128095	0.202569	0.038691	0.0740753	0.0554285	-0.0292829	-0.0600626	-0.0101163	-0.0311952	0.117902	0.0638582	0.049894	0.0616519	0.0406173	0.111175	0.148671	0.0954699	0.0883212	0.0935785	0.109492	0.0538594	0.0812317	0.0939952	0.0908845	0.076174	0.0795876	0.086189	-0.265537
Ile Phe Val Lys	0.11866	0.18149	0.0760094	0.0678967	-0.242452	-0.228645	-0.162407	-0.226255	-0.204901	0.171014	0.0153053	0.0130664	0.139969	-0.101366	-0.0261199	-0.0948217	0.769496	1	0.379585	0.298252	0.0517044	0.159366	0.134703	0.144697	0.0611496	0.00819509	0.0582501	0.0830872	0.147036	0.093747	0.154568	0.0194431	0.0251619	0.0997145	0.0391272	0.0541642	0.0678044	0.07846	0.0754938	0.0812973	0.105438	0.0667981	0.106697	0.0880377	0.0838393	0.0863736	0.0828293	0.076312	-0.203371
&amp;alpha;-Tocotrienol	-0.0574927	-0.0151925	0.00446556	0.0572085	-0.00487722	0.00605603	-0.105897	-0.19985	-0.226466	-0.249391	-0.0547313	0.214324	0.128118	-0.0848752	0.127519	-0.0197308	0.174694	0.379585	1	0.402709	0.0633362	0.0725857	0.240631	0.210676	0.170163	0.143699	-0.0801183	0.115566	0.0468855	0.0844808	0.337402	0.228466	0.249299	0.27932	0.344428	0.234912	0.22171	0.250178	0.255176	0.285628	0.256352	0.304411	0.291121	0.303757	0.284177	0.318594	0.305967	0.298961	-0.0171731
32:6(14Z,17Z,20Z,23Z,26Z,29Z)	0.165068	0.2177	0.306346	0.296472	0.223628	0.231754	0.0184402	0.0731361	0.0967697	0.163022	0.108965	0.268144	0.157209	0.262225	0.272614	0.286523	0.195867	0.298252	0.402709	1	0.0581698	-0.112219	0.0297203	0.0881035	0.0551976	0.0103657	-0.133062	-0.12342	-0.1539	-0.215556	0.152854	-0.00832246	0.0115166	0.0784612	0.0974817	0.0533018	0.0377009	0.0265826	0.033674	0.0573723	0.0453	0.0370562	0.0447412	0.0635673	0.0661118	0.0555825	0.0612289	0.0344723	-0.286414
Hypoxanthine	0.218762	-0.0164817	-0.0624959	-0.0937559	-0.11696	-0.135466	-0.232667	-0.0859533	-0.0649541	-0.158107	-0.0727956	-0.224874	-0.135955	-0.149659	-0.241017	-0.328824	0.226179	0.0517044	0.0633362	0.0581698	1	0.497478	0.253125	0.151459	0.207441	0.220877	0.23636	0.139039	0.0385987	0.116785	0.0388021	0.0968279	0.105906	0.197866	0.182288	0.271573	0.257679	0.168469	0.169668	0.168288	0.136497	0.17967	0.186222	0.146244	0.163586	0.169259	0.173515	0.170103	0.00715916
(&amp;plusmn;)12-HETE	0.0108362	-0.0930328	-0.151719	-0.135661	-0.133471	-0.150201	-0.159237	-0.178336	-0.176582	-0.0468079	8.86669e-05	-0.196108	-0.144879	-0.180252	-0.194602	-0.279936	0.128095	0.159366	0.0725857	-0.112219	0.497478	1	0.106779	0.221573	0.20314	0.224647	0.291651	0.232975	0.176836	0.222635	-0.163594	-0.022923	-0.00959676	0.0651101	-0.00404746	0.0446761	0.0400227	0.0245215	0.0205038	-0.00810054	0.00521852	0.0207415	0.0389322	-0.00587349	-0.00821906	0.0164569	0.00574532	0.0128598	0.11623
Sphinganine	0.250452	-0.0286519	0.16799	0.139028	-0.0726298	-0.0708213	-0.18421	-0.156447	-0.176739	-0.284248	-0.138098	0.142557	0.0343613	0.0194086	-0.0150493	-0.0916176	0.202569	0.134703	0.240631	0.0297203	0.253125	0.106779	1	0.226851	0.248815	0.30341	0.085388	0.0527223	0.0263002	-0.000224991	0.210283	0.0425695	0.0296251	0.148484	0.091914	0.129724	0.117254	0.0778861	0.0627622	0.0878209	0.0952861	0.0866445	0.105406	0.0962022	0.0933703	0.0986918	0.10847	0.0969094	-0.0955814
capsidiol	-0.108638	-0.210828	-0.177527	-0.17975	-0.0648337	-0.0829023	-0.226925	-0.203792	-0.175072	-0.0904987	-0.18548	-0.106407	-0.142875	-0.156434	-0.274173	-0.255936	0.038691	0.144697	0.210676	0.0881035	0.151459	0.221573	0.226851	1	0.315941	0.289129	-0.130099	-0.0103872	-0.0892548	-0.000441989	0.158834	0.0847043	0.0940866	0.00551477	0.0739743	0.0616012	0.0306914	0.0726559	0.0900571	0.0515188	0.0697487	0.0794228	0.0658363	0.0635078	0.0860985	0.0658827	0.0649121	0.0617342	0.256949
Palmitic amide	-0.039612	-0.282211	-0.219863	-0.221386	-0.174408	-0.173457	-0.321567	-0.309787	-0.29124	-0.141575	-0.201956	-0.0692685	-0.142197	-0.0904865	-0.228778	-0.215952	0.0740753	0.0611496	0.170163	0.0551976	0.207441	0.20314	0.248815	0.315941	1	0.964243	0.02676	0.043262	0.0255997	0.0775663	0.115251	0.22478	0.204502	0.2077	0.126302	0.133389	0.155884	0.166449	0.159056	0.179319	0.191713	0.177124	0.213964	0.177858	0.200291	0.204341	0.212315	0.204108	0.243717
Stearamide	0.0103863	-0.279184	-0.166816	-0.157682	-0.102114	-0.0976638	-0.273381	-0.294489	-0.283945	-0.143893	-0.186459	-0.021626	-0.141198	-0.0688467	-0.212523	-0.180198	0.0554285	0.00819509	0.143699	0.0103657	0.220877	0.224647	0.30341	0.289129	0.964243	1	0.0740763	0.0501525	0.0651113	0.0857156	0.110347	0.199933	0.174807	0.180807	0.101173	0.100116	0.131028	0.129247	0.122352	0.139764	0.145771	0.138593	0.168821	0.13577	0.1538	0.16275	0.168171	0.172606	0.192784
6-hydroxy buspirone	0.0657639	-0.0553597	-0.183218	-0.00785215	-0.0723991	-0.0561578	-0.0959472	-0.145038	-0.127635	-0.0520301	0.0165175	-0.0830727	-0.0793359	-0.138418	-0.216334	-0.185825	-0.0292829	0.0582501	-0.0801183	-0.133062	0.23636	0.291651	0.085388	-0.130099	0.02676	0.0740763	1	0.785574	0.856593	0.824537	-0.0980679	-0.069547	-0.0779758	0.246732	-0.0856355	-0.0631444	-0.0630504	-0.0876639	-0.0973852	-0.101539	-0.0910269	-0.0848548	0.0472566	-0.0885151	-0.107144	-0.0501416	-0.0699789	-0.0714013	-0.0168793
(&amp;plusmn;)12(13)-EpOME	-0.0971772	-0.178731	-0.321448	-0.200757	-0.195899	-0.182305	-0.19955	-0.180833	-0.173916	-4.97844e-05	-0.11087	-0.0715294	-0.0738832	-0.153801	-0.156619	-0.208002	-0.0600626	0.0830872	0.115566	-0.12342	0.139039	0.232975	0.0527223	-0.0103872	0.043262	0.0501525	0.785574	1	0.874154	0.907155	0.054073	0.0846996	0.0791396	0.284376	0.0450518	0.0302718	0.0297672	0.0346479	0.0320352	0.040198	0.0280191	0.0564796	0.135829	0.0495344	0.0260183	0.0839206	0.0620721	0.0701829	0.130891
FA 18:1+1O	-0.112991	-0.128559	-0.290503	-0.140561	-0.139054	-0.122306	-0.0974579	-0.174865	-0.171741	0.0672832	-0.0708328	-0.0532331	-0.0590137	-0.152809	-0.16906	-0.176843	-0.0101163	0.147036	0.0468855	-0.1539	0.0385987	0.176836	0.0263002	-0.0892548	0.0255997	0.0651113	0.856593	0.874154	1	0.921067	0.0353999	0.0623631	0.0342594	0.256433	-0.0411686	-0.0515765	-0.0153961	-0.0117869	-0.0187831	-0.0169474	-0.0134083	-0.0190846	0.0816517	-0.0232626	-0.0311909	0.0189188	-0.00825621	0.0110596	0.100612
9,10-DiHOME	-0.139344	-0.191006	-0.374302	-0.233167	-0.221941	-0.21878	-0.193551	-0.243437	-0.247909	-0.022552	-0.124731	-0.165603	-0.141653	-0.252605	-0.297255	-0.319253	-0.0311952	0.093747	0.0844808	-0.215556	0.116785	0.222635	-0.000224991	-0.000441989	0.0775663	0.0857156	0.824537	0.907155	0.921067	1	0.0628234	0.136628	0.109888	0.306721	0.0465079	0.0333836	0.0502147	0.0597928	0.0575028	0.0506512	0.0553138	0.0706328	0.157542	0.0587639	0.0458621	0.0999797	0.0782725	0.0911393	0.175029
Benzoic acid	0.049036	0.1089	0.107074	0.0669603	-0.016063	-0.0353774	-0.155543	-0.0522473	-0.0281062	-0.113431	-0.277445	0.151901	0.0855199	0.211244	0.0265484	-0.085602	0.117902	0.154568	0.337402	0.152854	0.0388021	-0.163594	0.210283	0.158834	0.115251	0.110347	-0.0980679	0.054073	0.0353999	0.0628234	1	0.581874	0.573056	0.55073	0.590101	0.593583	0.587339	0.591886	0.582684	0.612101	0.595294	0.611724	0.582058	0.610989	0.611981	0.611343	0.612108	0.622228	0.054896
Arg Lys Leu	0.0178884	-0.108394	-0.15842	-0.13801	-0.118911	-0.139509	-0.102384	0.00792821	-0.00349076	-0.233621	-0.211771	-0.0549159	-0.0192203	-2.20255e-05	-0.16195	-0.357929	0.0638582	0.0194431	0.228466	-0.00832246	0.0968279	-0.022923	0.0425695	0.0847043	0.22478	0.199933	-0.069547	0.0846996	0.0623631	0.136628	0.581874	1	0.977501	0.770951	0.788375	0.805296	0.850675	0.895875	0.915277	0.884197	0.900347	0.849646	0.844464	0.8726	0.894187	0.877538	0.87834	0.904687	0.249824
Lys Pro Lys	0.0066859	-0.106191	-0.133228	-0.129902	-0.120265	-0.139112	-0.129352	0.0228268	-0.00216058	-0.221442	-0.21958	-0.0528549	-5.12737e-05	0.0093008	-0.148617	-0.346031	0.049894	0.0251619	0.249299	0.0115166	0.105906	-0.00959676	0.0296251	0.0940866	0.204502	0.174807	-0.0779758	0.0791396	0.0342594	0.109888	0.573056	0.977501	1	0.795519	0.83766	0.833623	0.866469	0.91175	0.930242	0.900767	0.908377	0.884721	0.873671	0.897547	0.913282	0.90848	0.899009	0.917879	0.263881
Pirimicarb	0.0787725	-0.0534987	-0.0597697	0.0281446	-0.00305543	-0.00340232	-0.138954	-0.0158592	-0.00220071	-0.273262	-0.184591	0.0441904	0.148572	0.0550747	-0.110199	-0.293899	0.0616519	0.0997145	0.27932	0.0784612	0.197866	0.0651101	0.148484	0.00551477	0.2077	0.180807	0.246732	0.284376	0.256433	0.306721	0.55073	0.770951	0.795519	1	0.876657	0.888451	0.886531	0.898616	0.882185	0.904872	0.904007	0.911188	0.957244	0.915941	0.907292	0.927374	0.921239	0.909699	0.160414
Arg Lys Glu	0.07201	-0.0475575	-0.0155007	-0.0125167	-0.00626697	-0.00988494	-0.131436	0.00553878	0.00182583	-0.251711	-0.186382	0.0298442	0.101012	0.0955064	-0.0566517	-0.25677	0.0406173	0.0391272	0.344428	0.0974817	0.182288	-0.00404746	0.091914	0.0739743	0.126302	0.101173	-0.0856355	0.0450518	-0.0411686	0.0465079	0.590101	0.788375	0.83766	0.876657	1	0.909588	0.903649	0.921	0.916335	0.922833	0.898108	0.950378	0.934872	0.9476	0.928997	0.945956	0.938584	0.937385	0.20664
Malyngamide J	0.122492	-0.00211838	0.0116605	0.0310548	0.0165535	0.00576301	-0.0820252	0.0920422	0.104569	-0.247868	-0.223438	-0.0293234	0.0760153	0.0831836	-0.114889	-0.333113	0.111175	0.0541642	0.234912	0.0533018	0.271573	0.0446761	0.129724	0.0616012	0.133389	0.100116	-0.0631444	0.0302718	-0.0515765	0.0333836	0.593583	0.805296	0.833623	0.888451	0.909588	1	0.958996	0.948864	0.938066	0.949987	0.942317	0.941579	0.944019	0.954392	0.960312	0.940575	0.95559	0.945906	0.151837
Gly Leu Arg Val Phe	0.133787	0.00661414	-0.0286171	0.0138969	-0.0147561	-0.0326658	-0.0722271	0.0613953	0.0665595	-0.25446	-0.190409	-0.0156417	0.101926	0.0993746	-0.11782	-0.327305	0.148671	0.0678044	0.22171	0.0377009	0.257679	0.0400227	0.117254	0.0306914	0.155884	0.131028	-0.0630504	0.0297672	-0.0153961	0.0502147	0.587339	0.850675	0.866469	0.886531	0.903649	0.958996	1	0.959673	0.954727	0.967219	0.949509	0.933253	0.938118	0.946076	0.95433	0.938746	0.94928	0.959564	0.162182
Lys Leu Thr Ala Ala	0.0769231	-0.0501159	-0.0683592	-0.0357893	-0.0300078	-0.0467942	-0.104527	0.018788	0.0264481	-0.250279	-0.199014	-0.0120425	0.110007	0.0710204	-0.10864	-0.308823	0.0954699	0.07846	0.250178	0.0265826	0.168469	0.0245215	0.0778861	0.0726559	0.166449	0.129247	-0.0876639	0.0346479	-0.0117869	0.0597928	0.591886	0.895875	0.91175	0.898616	0.921	0.948864	0.959673	1	0.990145	0.989226	0.984168	0.962109	0.967586	0.975461	0.983164	0.977928	0.977334	0.985752	0.202405
Arg Ala Glu Lys	0.0940518	-0.0586011	-0.0660648	-0.0388932	-0.0363348	-0.0531529	-0.117931	0.0192005	0.0267765	-0.24427	-0.202554	-0.00700239	0.0869191	0.0625449	-0.102219	-0.308664	0.0883212	0.0754938	0.255176	0.033674	0.169668	0.0205038	0.0627622	0.0900571	0.159056	0.122352	-0.0973852	0.0320352	-0.0187831	0.0575028	0.582684	0.915277	0.930242	0.882185	0.916335	0.938066	0.954727	0.990145	1	0.981566	0.98179	0.95872	0.957956	0.970887	0.979717	0.973353	0.973057	0.982515	0.198462
Prednisolone_Tebutate	0.0692092	-0.0359922	-0.0652836	-0.0214447	-0.0240657	-0.0350828	-0.090863	0.0433805	0.0482742	-0.250194	-0.208807	0.016678	0.123252	0.104963	-0.0712422	-0.291281	0.0935785	0.0812973	0.285628	0.0573723	0.168288	-0.00810054	0.0878209	0.0515188	0.179319	0.139764	-0.101539	0.040198	-0.0169474	0.0506512	0.612101	0.884197	0.900767	0.904872	0.922833	0.949987	0.967219	0.989226	0.981566	1	0.983235	0.963163	0.965816	0.978155	0.986118	0.980268	0.982425	0.988218	0.177422
2-{5-[2-({2-[5-(2-Hydroxybutyl)tetrahydro-2-furanyl]propanoyl}oxy)butyl]tetrahydro-2-furanyl}propanoic acid	0.0597523	-0.0539064	-0.0704655	-0.0300502	-0.0332381	-0.0465143	-0.103102	0.0316843	0.0402658	-0.25224	-0.209976	0.00128315	0.123809	0.080676	-0.0924562	-0.294463	0.109492	0.105438	0.256352	0.0453	0.136497	0.00521852	0.0952861	0.0697487	0.191713	0.145771	-0.0910269	0.0280191	-0.0134083	0.0553138	0.595294	0.900347	0.908377	0.904007	0.898108	0.942317	0.949509	0.984168	0.98179	0.983235	1	0.96162	0.965496	0.982944	0.98734	0.977775	0.982467	0.982337	0.191058
Thr Arg Leu	0.0343469	-0.0869856	-0.0521846	-0.0475478	-0.0478475	-0.0654968	-0.193438	-0.0383001	-0.0290341	-0.25379	-0.230511	0.0245771	0.128891	0.0714076	-0.0857454	-0.290549	0.0538594	0.0667981	0.304411	0.0370562	0.17967	0.0207415	0.0866445	0.0794228	0.177124	0.138593	-0.0848548	0.0564796	-0.0190846	0.0706328	0.611724	0.849646	0.884721	0.911188	0.950378	0.941579	0.933253	0.962109	0.95872	0.963163	0.96162	1	0.970747	0.98098	0.972337	0.983586	0.983517	0.978342	0.226767
AG-17	0.0739441	-0.0656616	-0.0731133	-0.028163	-0.0259926	-0.032253	-0.158871	-0.0155633	-0.00376284	-0.27193	-0.19808	-0.00166445	0.114167	0.0592618	-0.107294	-0.309316	0.0812317	0.106697	0.291121	0.0447412	0.186222	0.0389322	0.105406	0.0658363	0.213964	0.168821	0.0472566	0.135829	0.0816517	0.157542	0.582058	0.844464	0.873671	0.957244	0.934872	0.944019	0.938118	0.967586	0.957956	0.965816	0.965496	0.970747	1	0.977966	0.973051	0.980421	0.979861	0.972943	0.20086
Leu Ala Thr Lys	0.0567511	-0.0514299	-0.0545892	-0.0231816	-0.00423646	-0.0137001	-0.106712	0.0194903	0.0259629	-0.263413	-0.197207	0.00847818	0.113738	0.0833314	-0.0887117	-0.29044	0.0939952	0.0880377	0.303757	0.0635673	0.146244	-0.00587349	0.0962022	0.0635078	0.177858	0.13577	-0.0885151	0.0495344	-0.0232626	0.0587639	0.610989	0.8726	0.897547	0.915941	0.9476	0.954392	0.946076	0.975461	0.970887	0.978155	0.982944	0.98098	0.977966	1	0.989285	0.986478	0.990238	0.984797	0.197615
(R)-MG132	0.057954	-0.0522296	-0.0577479	-0.0239871	-0.025313	-0.0331758	-0.102321	0.0306392	0.0363878	-0.244126	-0.22693	0.00503215	0.108768	0.0704964	-0.08965	-0.302479	0.0908845	0.0838393	0.284177	0.0661118	0.163586	-0.00821906	0.0933703	0.0860985	0.200291	0.1538	-0.107144	0.0260183	-0.0311909	0.0458621	0.611981	0.894187	0.913282	0.907292	0.928997	0.960312	0.95433	0.983164	0.979717	0.986118	0.98734	0.972337	0.973051	0.989285	1	0.982663	0.988688	0.984851	0.191477
Acitretin	0.0387279	-0.0810912	-0.0683869	-0.0425928	-0.0414717	-0.0505926	-0.153523	-0.0157942	-0.0104484	-0.251902	-0.204519	0.0171407	0.125732	0.0763711	-0.0777159	-0.285029	0.076174	0.0863736	0.318594	0.0555825	0.169259	0.0164569	0.0986918	0.0658827	0.204341	0.16275	-0.0501416	0.0839206	0.0189188	0.0999797	0.611343	0.877538	0.90848	0.927374	0.945956	0.940575	0.938746	0.977928	0.973353	0.980268	0.977775	0.983586	0.980421	0.986478	0.982663	1	0.990865	0.985853	0.215279
Lys Leu Gln	0.0502051	-0.0760062	-0.062893	-0.0369632	-0.0474987	-0.0580357	-0.155732	-0.0100601	-0.00195905	-0.256602	-0.215507	0.010159	0.108006	0.0795799	-0.0909098	-0.296689	0.0795876	0.0828293	0.305967	0.0612289	0.173515	0.00574532	0.10847	0.0649121	0.212315	0.168171	-0.0699789	0.0620721	-0.00825621	0.0782725	0.612108	0.87834	0.899009	0.921239	0.938584	0.95559	0.94928	0.977334	0.973057	0.982425	0.982467	0.983517	0.979861	0.990238	0.988688	0.990865	1	0.991099	0.202916
Aspidocarpine	0.0613525	-0.05923	-0.0768306	-0.0383421	-0.0449162	-0.0595551	-0.127516	-0.0080784	-0.00058474	-0.258004	-0.218474	0.00615102	0.0959797	0.0871781	-0.0941981	-0.304432	0.086189	0.076312	0.298961	0.0344723	0.170103	0.0128598	0.0969094	0.0617342	0.204108	0.172606	-0.0714013	0.0701829	0.0110596	0.0911393	0.622228	0.904687	0.917879	0.909699	0.937385	0.945906	0.959564	0.985752	0.982515	0.988218	0.982337	0.978342	0.972943	0.984797	0.984851	0.985853	0.991099	1	0.202941
Uric acid	-0.717077	-0.606755	-0.610382	-0.702401	-0.118679	-0.151158	-0.242356	-0.0738165	-0.0763358	-0.0643085	-0.137968	-0.46346	-0.383978	-0.405062	-0.462128	-0.453035	-0.265537	-0.203371	-0.0171731	-0.286414	0.00715916	0.11623	-0.0955814	0.256949	0.243717	0.192784	-0.0168793	0.130891	0.100612	0.175029	0.054896	0.249824	0.263881	0.160414	0.20664	0.151837	0.162182	0.202405	0.198462	0.177422	0.191058	0.226767	0.20086	0.197615	0.191477	0.215279	0.202916	0.202941	1
Phosphatidylcholine lyso 16:0	-0.13592	-0.0914309	-0.0905029	-0.133435	-0.000803907	-0.0397233	-0.153085	-0.182508	-0.169011	-0.102202	-0.0308812	-0.0419334	0.0396077	-0.176114	-0.104115	-0.133441	0.0663386	0.00848032	0.13771	-0.0667862	0.0594185	0.0497534	-0.0184939	0.0137038	0.0733899	0.0475187	-0.077217	-0.12834	-0.0645908	0.0045374	0.031793	0.0400309	0.0828049	0.137682	0.186183	0.142932	0.111398	0.146888	0.137307	0.137352	0.127683	0.219927	0.169882	0.158822	0.145508	0.177587	0.161906	0.142856	0.13073
[truncated: 1 more columns]

## Sheet:  pathway
ID Annotation	Annotation	in set	set	in background	background	RichFactor	p-value	-lg(p-value)	FDR correction	Matching IDs	URL
hsa00230	Purine metabolism	2	3	95	3250	0.0210526	0.00248868	2.60403	0.00746605	C00262 C00366	https://www.genome.jp/kegg-bin/show_pathway?hsa00230/hsa:C00262%09pink/hsa:C00366%09pink
hsa04071	Sphingolipid signaling pathway	1	3	15	3250	0.0666667	0.0137866	1.86054	0.0206799	C00836	https://www.genome.jp/kegg-bin/show_pathway?hsa04071/hsa:C00836%09pink
hsa00600	Sphingolipid metabolism	1	3	25	3250	0.04	0.0229069	1.64003	0.0229069	C00836	https://www.genome.jp/kegg-bin/show_pathway?hsa00600/hsa:C00836%09pink
